# Supplementary material for: Facilitating functional annotation of chicken microarray data
Source: BMC Bioinformatics. 2009 Oct 8;10(Suppl 11):S2. doi: 10.1186/1471-2105-10-S11-S2 (PMC3226191; doi:10.1186/1471-2105-10-S11-S2)
Supplement: Additional file 2 — Example of output generated by the Array GO Mapper (AGOM). Unique identifier for the Arizona array (Oligo_ID) is displayed in column 1. Column 2–4 displays GenBank accessions, Entrez gene ID and Ensembl gene ID used for mapping. The array spot number is in column 5. The name of database and the corresponding gene product in Affymetrix annotations are shown in column 6 & 7. The GO and name of the GO term are displayed in column 8 & 9 with the evidence code for the annotation in column 10. Column 11 shows the aspects of gene ontology either molecular function (F), cellular component (C) or biological process (P). The GO Annotation Quality (GAQ) score for individual GO term is displayed in column 12 and the date the output was generated in column 13. [file 1471-2105-10-S11-S2-S2.xls]

## Sheet: AGOM Sample Output
Additional File 2: Sample output of AGOM output
Arizona_OLIGO_ID	Arizona_GenBank_AC	Arizona_Entrez_gene	Arizona_Ensembl_gene	Arizona_Spot_number	DB_name	DB_Object_ID	GO_ID	GO_name	Evidence	Aspect	GAQ_score	Date
RIGG10718	AJ279031	373854	ENSGALG00000001768	23.5.10	UniProtKB	Q9DER5	GO:0016021	integral to membrane	IEA	C	14	20090512
RIGG10718	AJ279031	373854	ENSGALG00000001768	23.5.10	UniProtKB	Q9DER5	GO:0016020	membrane	IEA	C	8	20090512
RIGG10718	AJ279031	373854	ENSGALG00000001768	23.5.10	UniProtKB	Q9DER5	GO:0007165	signal transduction	IEA	P	8	20090512
RIGG11231	AB023806	373885	ENSGALG00000002652	33.16.10	UniProtKB	Q9PWH2	GO:0007166	cell surface receptor linked signal transduction	IEA	P	10	20090512
RIGG11231	AB023806	373885	ENSGALG00000002652	33.16.10	UniProtKB	Q9PWH2	GO:0004930	G-protein coupled receptor activity	IEA	F	12	20090512
RIGG11231	AB023806	373885	ENSGALG00000002652	33.16.10	UniProtKB	Q9PWH2	GO:0007186	G-protein coupled receptor protein signaling pathway	IEA	P	12	20090512
RIGG11231	AB023806	373885	ENSGALG00000002652	33.16.10	UniProtKB	Q9PWH2	GO:0016021	integral to membrane	IEA	C	14	20090512
RIGG11231	AB023806	373885	ENSGALG00000002652	33.16.10	UniProtKB	Q9PWH2	GO:0016020	membrane	IEA	C	8	20090512
RIGG11231	AB023806	373885	ENSGALG00000002652	33.16.10	UniProtKB	Q9PWH2	GO:0007275	multicellular organismal development	IEA	P	6	20090512
RIGG11231	AB023806	373885	ENSGALG00000002652	33.16.10	UniProtKB	Q9PWH2	GO:0004926	non-G-protein coupled 7TM receptor activity	IEA	F	12	20090512
RIGG11231	AB023806	373885	ENSGALG00000002652	33.16.10	UniProtKB	Q9PWH2	GO:0005515	protein binding	IEA	F	6	20090512
RIGG11231	AB023806	373885	ENSGALG00000002652	33.16.10	UniProtKB	Q9PWH2	GO:0004872	receptor activity	IEA	F	8	20090512
RIGG11231	AB023806	373885	ENSGALG00000002652	33.16.10	UniProtKB	Q9PWH2	GO:0004871	signal transducer activity	IEA	F	6	20090512
RIGG11231	AB023806	373885	ENSGALG00000002652	33.16.10	UniProtKB	Q9PWH2	GO:0007165	signal transduction	IEA	P	8	20090512
RIGG11231	AB023806	373885	ENSGALG00000002652	33.16.10	UniProtKB	Q9PWH2	GO:0004888	transmembrane receptor activity	IEA	F	10	20090512
RIGG11231	AB023806	373885	ENSGALG00000002652	33.16.10	UniProtKB	Q9PWH2	GO:0016055	Wnt receptor signaling pathway	IEA	P	12	20090512
RIGG10182	AF224319	373886	ENSGALG00000000829	4.22.11	UniProtKB	Q9IA02	GO:0007166	cell surface receptor linked signal transduction	IEA	P	10	20090512
RIGG10182	AF224319	373886	ENSGALG00000000829	4.22.11	UniProtKB	Q9IA02	GO:0004930	G-protein coupled receptor activity	IEA	F	12	20090512
RIGG10182	AF224319	373886	ENSGALG00000000829	4.22.11	UniProtKB	Q9IA02	GO:0007186	G-protein coupled receptor protein signaling pathway	IEA	P	12	20090512
RIGG10182	AF224319	373886	ENSGALG00000000829	4.22.11	UniProtKB	Q9IA02	GO:0016021	integral to membrane	IEA	C	14	20090512
RIGG10182	AF224319	373886	ENSGALG00000000829	4.22.11	UniProtKB	Q9IA02	GO:0016020	membrane	IEA	C	8	20090512
RIGG10182	AF224319	373886	ENSGALG00000000829	4.22.11	UniProtKB	Q9IA02	GO:0007275	multicellular organismal development	IEA	P	6	20090512
RIGG10182	AF224319	373886	ENSGALG00000000829	4.22.11	UniProtKB	Q9IA02	GO:0004926	non-G-protein coupled 7TM receptor activity	IEA	F	12	20090512
RIGG10182	AF224319	373886	ENSGALG00000000829	4.22.11	UniProtKB	Q9IA02	GO:0004872	receptor activity	IEA	F	8	20090512
RIGG10182	AF224319	373886	ENSGALG00000000829	4.22.11	UniProtKB	Q9IA02	GO:0004871	signal transducer activity	IEA	F	6	20090512
RIGG10182	AF224319	373886	ENSGALG00000000829	4.22.11	UniProtKB	Q9IA02	GO:0007165	signal transduction	IEA	P	8	20090512
RIGG10182	AF224319	373886	ENSGALG00000000829	4.22.11	UniProtKB	Q9IA02	GO:0004888	transmembrane receptor activity	IEA	F	10	20090512
RIGG10182	AF224319	373886	ENSGALG00000000829	4.22.11	UniProtKB	Q9IA02	GO:0016055	Wnt receptor signaling pathway	IEA	P	12	20090512
RIGG10181	AF224319	373886	ENSGALG00000000829	44.21.11	UniProtKB	Q9IA02	GO:0007166	cell surface receptor linked signal transduction	IEA	P	10	20090512
RIGG10181	AF224319	373886	ENSGALG00000000829	44.21.11	UniProtKB	Q9IA02	GO:0004930	G-protein coupled receptor activity	IEA	F	12	20090512
RIGG10181	AF224319	373886	ENSGALG00000000829	44.21.11	UniProtKB	Q9IA02	GO:0007186	G-protein coupled receptor protein signaling pathway	IEA	P	12	20090512
RIGG10181	AF224319	373886	ENSGALG00000000829	44.21.11	UniProtKB	Q9IA02	GO:0016021	integral to membrane	IEA	C	14	20090512
RIGG10181	AF224319	373886	ENSGALG00000000829	44.21.11	UniProtKB	Q9IA02	GO:0016020	membrane	IEA	C	8	20090512
RIGG10181	AF224319	373886	ENSGALG00000000829	44.21.11	UniProtKB	Q9IA02	GO:0007275	multicellular organismal development	IEA	P	6	20090512
RIGG10181	AF224319	373886	ENSGALG00000000829	44.21.11	UniProtKB	Q9IA02	GO:0004926	non-G-protein coupled 7TM receptor activity	IEA	F	12	20090512
RIGG10181	AF224319	373886	ENSGALG00000000829	44.21.11	UniProtKB	Q9IA02	GO:0004872	receptor activity	IEA	F	8	20090512
RIGG10181	AF224319	373886	ENSGALG00000000829	44.21.11	UniProtKB	Q9IA02	GO:0004871	signal transducer activity	IEA	F	6	20090512
RIGG10181	AF224319	373886	ENSGALG00000000829	44.21.11	UniProtKB	Q9IA02	GO:0007165	signal transduction	IEA	P	8	20090512
RIGG10181	AF224319	373886	ENSGALG00000000829	44.21.11	UniProtKB	Q9IA02	GO:0004888	transmembrane receptor activity	IEA	F	10	20090512
RIGG10181	AF224319	373886	ENSGALG00000000829	44.21.11	UniProtKB	Q9IA02	GO:0016055	Wnt receptor signaling pathway	IEA	P	12	20090512
RIGG19620	NM_204099	373887	ENSGALG00000017242	26.4.1	UniProtKB	Q9IA05	GO:0007166	cell surface receptor linked signal transduction	IEA	P	10	20090512
RIGG19620	NM_204099	373887	ENSGALG00000017242	26.4.1	UniProtKB	Q9IA05	GO:0004930	G-protein coupled receptor activity	IEA	F	12	20090512
RIGG19620	NM_204099	373887	ENSGALG00000017242	26.4.1	UniProtKB	Q9IA05	GO:0007186	G-protein coupled receptor protein signaling pathway	IEA	P	12	20090512
RIGG19620	NM_204099	373887	ENSGALG00000017242	26.4.1	UniProtKB	Q9IA05	GO:0016021	integral to membrane	IEA	C	14	20090512
RIGG19620	NM_204099	373887	ENSGALG00000017242	26.4.1	UniProtKB	Q9IA05	GO:0016020	membrane	IEA	C	8	20090512
RIGG19620	NM_204099	373887	ENSGALG00000017242	26.4.1	UniProtKB	Q9IA05	GO:0007275	multicellular organismal development	IEA	P	6	20090512
RIGG19620	NM_204099	373887	ENSGALG00000017242	26.4.1	UniProtKB	Q9IA05	GO:0004926	non-G-protein coupled 7TM receptor activity	IEA	F	12	20090512
RIGG19620	NM_204099	373887	ENSGALG00000017242	26.4.1	UniProtKB	Q9IA05	GO:0005515	protein binding	IEA	F	6	20090512
RIGG19620	NM_204099	373887	ENSGALG00000017242	26.4.1	UniProtKB	Q9IA05	GO:0004872	receptor activity	IEA	F	8	20090512
RIGG19620	NM_204099	373887	ENSGALG00000017242	26.4.1	UniProtKB	Q9IA05	GO:0004871	signal transducer activity	IEA	F	6	20090512
RIGG19620	NM_204099	373887	ENSGALG00000017242	26.4.1	UniProtKB	Q9IA05	GO:0007165	signal transduction	IEA	P	8	20090512
RIGG19620	NM_204099	373887	ENSGALG00000017242	26.4.1	UniProtKB	Q9IA05	GO:0004888	transmembrane receptor activity	IEA	F	10	20090512
RIGG19620	NM_204099	373887	ENSGALG00000017242	26.4.1	UniProtKB	Q9IA05	GO:0016055	Wnt receptor signaling pathway	IEA	P	12	20090512
RIGG11262	NM_204100	373888	ENSGALG00000002703	43.19.10	UniProtKB	Q8AYT2	GO:0003677	DNA binding	IEA	F	8	20090512
RIGG11262	NM_204100	373888	ENSGALG00000002703	43.19.10	UniProtKB	Q8UUJ6	GO:0003677	DNA binding	IEA	F	8	20090512
RIGG11262	NM_204100	373888	ENSGALG00000002703	43.19.10	UniProtKB	Q8AYT2	GO:0005634	nucleus	IEA	C	10	20090512
RIGG11262	NM_204100	373888	ENSGALG00000002703	43.19.10	UniProtKB	Q8UUJ6	GO:0005634	nucleus	IEA	C	10	20090512
RIGG07717	AY155438	373890	ENSGALG00000001416	31.8.13	UniProtKB	Q804K1	GO:0007512	adult heart development	IEA	P	14	20090512
RIGG07717	AY155438	373890	ENSGALG00000001416	31.8.13	UniProtKB	Q804K1	GO:0004937	alpha1-adrenergic receptor activity	IEA	F	22	20090512
RIGG07717	AY155438	373890	ENSGALG00000001416	31.8.13	UniProtKB	Q804K1	GO:0048148	behavioral response to cocaine	IEA	P	16	20090512
RIGG07717	AY155438	373890	ENSGALG00000001416	31.8.13	UniProtKB	Q804K1	GO:0001974	blood vessel remodeling	IEA	P	12	20090512
RIGG07717	AY155438	373890	ENSGALG00000001416	31.8.13	UniProtKB	Q804K1	GO:0016049	cell growth	IEA	P	10	20090512
RIGG07717	AY155438	373890	ENSGALG00000001416	31.8.13	UniProtKB	Q804K1	GO:0042593	glucose homeostasis	IEA	P	14	20090512
RIGG07717	AY155438	373890	ENSGALG00000001416	31.8.13	UniProtKB	Q804K1	GO:0000299	integral to membrane of membrane fraction	IEA	C	12	20090512
RIGG07717	AY155438	373890	ENSGALG00000001416	31.8.13	UniProtKB	Q804K1	GO:0007626	locomotory behavior	IEA	P	8	20090512
RIGG07717	AY155438	373890	ENSGALG00000001416	31.8.13	UniProtKB	Q804K1	GO:0045818	negative regulation of glycogen catabolic process	IEA	P	14	20090512
RIGG07717	AY155438	373890	ENSGALG00000001416	31.8.13	UniProtKB	Q804K1	GO:0035265	organ growth	IEA	P	6	20090512
RIGG07717	AY155438	373890	ENSGALG00000001416	31.8.13	UniProtKB	Q804K1	GO:0045819	positive regulation of glycogen catabolic process	IEA	P	14	20090512
RIGG07717	AY155438	373890	ENSGALG00000001416	31.8.13	UniProtKB	Q804K1	GO:0001996	positive regulation of heart rate by epinephrine-norepinephrine	IEA	P	16	20090512
RIGG07717	AY155438	373890	ENSGALG00000001416	31.8.13	UniProtKB	Q804K1	GO:0001997	positive regulation of the force of heart contraction by epinephrine-norepinephrine	IEA	P	16	20090512
RIGG07717	AY155438	373890	ENSGALG00000001416	31.8.13	UniProtKB	Q804K1	GO:0001975	response to amphetamine	IEA	P	12	20090512
RIGG07717	AY155438	373890	ENSGALG00000001416	31.8.13	UniProtKB	Q804K1	GO:0043278	response to morphine	IEA	P	14	20090512
RIGG07717	AY155438	373890	ENSGALG00000001416	31.8.13	UniProtKB	Q804K1	GO:0001987	vasoconstriction of artery involved in baroreceptor response to lowering of systemic arterial blood pressure	IEA	P	16	20090512
RIGG07717	AY155438	373890	ENSGALG00000001416	31.8.13	UniProtKB	Q804K1	GO:0008542	visual learning	IEA	P	12	20090512
RIGG11085	XM_001233564	373891	ENSGALG00000002424	38.19.10	UniProtKB	Q8AYS3	GO:0005524	ATP binding	IEA	F	14	20090512
RIGG11085	XM_001233564	373891	ENSGALG00000002424	38.19.10	UniProtKB	Q8AYS3	GO:0008026	ATP-dependent helicase activity	IEA	F	20	20090512
RIGG11085	XM_001233564	373891	ENSGALG00000002424	38.19.10	UniProtKB	Q8AYS3	GO:0006310	DNA recombination	IEA	P	12	20090512
RIGG11085	XM_001233564	373891	ENSGALG00000002424	38.19.10	UniProtKB	Q8AYS3	GO:0004386	helicase activity	IEA	F	6	20090512
RIGG11085	XM_001233564	373891	ENSGALG00000002424	38.19.10	UniProtKB	Q8AYS3	GO:0003676	nucleic acid binding	IEA	F	6	20090512
RIGG11091	XM_001233564	373891	ENSGALG00000002424	38.20.10	UniProtKB	Q8AYS3	GO:0005524	ATP binding	IEA	F	14	20090512
RIGG11091	XM_001233564	373891	ENSGALG00000002424	38.20.10	UniProtKB	Q8AYS3	GO:0008026	ATP-dependent helicase activity	IEA	F	20	20090512
RIGG11091	XM_001233564	373891	ENSGALG00000002424	38.20.10	UniProtKB	Q8AYS3	GO:0006310	DNA recombination	IEA	P	12	20090512
RIGG11091	XM_001233564	373891	ENSGALG00000002424	38.20.10	UniProtKB	Q8AYS3	GO:0004386	helicase activity	IEA	F	6	20090512
RIGG11091	XM_001233564	373891	ENSGALG00000002424	38.20.10	UniProtKB	Q8AYS3	GO:0003676	nucleic acid binding	IEA	F	6	20090512
RIGG14562	AB090236	373892	ENSGALG00000008542	29.3.6	UniProtKB	Q8AVB3	GO:0005856	cytoskeleton	IEA	C	10	20090512
RIGG14562	AB090236	373892	ENSGALG00000008542	29.3.6	UniProtKB	Q8AVB3	GO:0005856	cytoskeleton	ISS	C	10	20090512
RIGG14562	AB090236	373892	ENSGALG00000008542	29.3.6	UniProtKB	Q8AVB3	GO:0016020	membrane	IEA	C	8	20090512
RIGG14562	AB090236	373892	ENSGALG00000008542	29.3.6	UniProtKB	Q8AVB3	GO:0016020	membrane	ISS	C	8	20090512
RIGG14562	AB090236	373892	ENSGALG00000008542	29.3.6	UniProtKB	Q5F3U8	GO:0046872	metal ion binding	IEA	F	8	20090512
RIGG14562	AB090236	373892	ENSGALG00000008542	29.3.6	UniProtKB	Q8AVB3	GO:0046872	metal ion binding	IEA	F	8	20090512
RIGG14562	AB090236	373892	ENSGALG00000008542	29.3.6	UniProtKB	Q8AVB3	GO:0005198	structural molecule activity	IEA	F	4	20090512
RIGG14562	AB090236	373892	ENSGALG00000008542	29.3.6	UniProtKB	Q8AVB3	GO:0005198	structural molecule activity	ISS	F	4	20090512
RIGG12235	AF537107	373894	ENSGALG00000004420	37.15.9	UniProtKB	Q8AV58	GO:0007155	cell adhesion	IEA	P	6	20090512
RIGG12235	AF537107	373894	ENSGALG00000004420	37.15.9	UniProtKB	Q8AV58	GO:0030054	cell junction	IEA	C	14	20090512
RIGG12235	AF537107	373894	ENSGALG00000004420	37.15.9	UniProtKB	Q8AV58	GO:0016021	integral to membrane	IEA	C	14	20090512
RIGG12235	AF537107	373894	ENSGALG00000004420	37.15.9	UniProtKB	Q8AV58	GO:0016020	membrane	IEA	C	8	20090512
RIGG12235	AF537107	373894	ENSGALG00000004420	37.15.9	UniProtKB	Q8AV58	GO:0005886	plasma membrane	IEA	C	10	20090512
RIGG12235	AF537107	373894	ENSGALG00000004420	37.15.9	UniProtKB	Q8AV58	GO:0005515	protein binding	IEA	F	6	20090512
RIGG12235	AF537107	373894	ENSGALG00000004420	37.15.9	UniProtKB	Q8AV58	GO:0045202	synapse	IEA	C	4	20090512
RIGG12050	NM_204106	373895	ENSGALG00000004093	2.16.9	UniProtKB	Q8AYE5	GO:0003677	DNA binding	IEA	F	8	20090512
RIGG12050	NM_204106	373895	ENSGALG00000004093	2.16.9	UniProtKB	Q8AYE5	GO:0005634	nucleus	IEA	C	10	20090512
RIGG12050	NM_204106	373895	ENSGALG00000004093	2.16.9	UniProtKB	Q8AYE5	GO:0045449	regulation of transcription	IEA	P	12	20090512
RIGG12050	NM_204106	373895	ENSGALG00000004093	2.16.9	UniProtKB	Q8AYE5	GO:0006355	regulation of transcription, DNA-dependent	IEA	P	14	20090512
RIGG12050	NM_204106	373895	ENSGALG00000004093	2.16.9	UniProtKB	Q8AYE5	GO:0003700	transcription factor activity	IEA	F	10	20090512
RIGG05209	AF514777	373895		33.19.16	UniProtKB	Q8AYE5	GO:0003677	DNA binding	IEA	F	8	20090512
RIGG05209	AF514777	373895		33.19.16	UniProtKB	Q8AYE5	GO:0005634	nucleus	IEA	C	10	20090512
RIGG05209	AF514777	373895		33.19.16	UniProtKB	Q8AYE5	GO:0045449	regulation of transcription	IEA	P	12	20090512
RIGG05209	AF514777	373895		33.19.16	UniProtKB	Q8AYE5	GO:0006355	regulation of transcription, DNA-dependent	IEA	P	14	20090512
RIGG05209	AF514777	373895		33.19.16	UniProtKB	Q8AYE5	GO:0003700	transcription factor activity	IEA	F	10	20090512
RIGG19669	AF287144	373896	ENSGALG00000017316	46.22.2	UniProtKB	Q8AYM4	GO:0005488	binding	IEA	F	4	20090512
RIGG19669	AF287144	373896	ENSGALG00000017316	46.22.2	UniProtKB	Q9DDT7	GO:0005488	binding	IEA	F	4	20090512
RIGG19669	AF287144	373896	ENSGALG00000017316	46.22.2	UniProtKB	Q8AYM4	GO:0016021	integral to membrane	IEA	C	14	20090512
RIGG19669	AF287144	373896	ENSGALG00000017316	46.22.2	UniProtKB	Q9DDT7	GO:0016021	integral to membrane	IEA	C	14	20090512
RIGG19669	AF287144	373896	ENSGALG00000017316	46.22.2	UniProtKB	Q8AYM4	GO:0016020	membrane	IEA	C	8	20090512
RIGG19669	AF287144	373896	ENSGALG00000017316	46.22.2	UniProtKB	Q9DDT7	GO:0016020	membrane	IEA	C	8	20090512
RIGG19669	AF287144	373896	ENSGALG00000017316	46.22.2	UniProtKB	Q8AYM4	GO:0006839	mitochondrial transport	IEA	P	12	20090512
RIGG19669	AF287144	373896	ENSGALG00000017316	46.22.2	UniProtKB	Q9DDT7	GO:0006839	mitochondrial transport	IEA	P	12	20090512
RIGG19669	AF287144	373896	ENSGALG00000017316	46.22.2	UniProtKB	Q8AYM4	GO:0005739	mitochondrion	IEA	C	16	20090512
RIGG19669	AF287144	373896	ENSGALG00000017316	46.22.2	UniProtKB	Q9DDT7	GO:0005739	mitochondrion	IEA	C	16	20090512
RIGG19669	AF287144	373896	ENSGALG00000017316	46.22.2	UniProtKB	Q8AYM4	GO:0006810	transport	IEA	P	8	20090512
RIGG19669	AF287144	373896	ENSGALG00000017316	46.22.2	UniProtKB	Q9DDT7	GO:0006810	transport	IEA	P	8	20090512
RIGG18716	NM_204108	373897	ENSGALG00000015728	35.20.3	UniProtKB	Q8AXY6	GO:0005524	ATP binding	IEA	F	14	20090512
RIGG18716	NM_204108	373897	ENSGALG00000015728	35.20.3	UniProtKB	Q8AXY6	GO:0016021	integral to membrane	IEA	C	14	20090512
RIGG18716	NM_204108	373897	ENSGALG00000015728	35.20.3	UniProtKB	Q8AXY6	GO:0016301	kinase activity	IEA	F	10	20090512
RIGG18716	NM_204108	373897	ENSGALG00000015728	35.20.3	UniProtKB	Q8AXY6	GO:0016020	membrane	IEA	C	8	20090512
RIGG18716	NM_204108	373897	ENSGALG00000015728	35.20.3	UniProtKB	Q8AXY6	GO:0031594	neuromuscular junction	IEA	C	6	20090512
RIGG18716	NM_204108	373897	ENSGALG00000015728	35.20.3	UniProtKB	Q8AXY6	GO:0007528	neuromuscular junction development	IEA	P	12	20090512
RIGG18716	NM_204108	373897	ENSGALG00000015728	35.20.3	UniProtKB	Q8AXY6	GO:0000166	nucleotide binding	IEA	F	6	20090512
RIGG18716	NM_204108	373897	ENSGALG00000015728	35.20.3	UniProtKB	Q8AXY6	GO:0005886	plasma membrane	IEA	C	10	20090512
RIGG18716	NM_204108	373897	ENSGALG00000015728	35.20.3	UniProtKB	Q8AXY6	GO:0006468	protein amino acid phosphorylation	IEA	P	16	20090512
RIGG18716	NM_204108	373897	ENSGALG00000015728	35.20.3	UniProtKB	Q8AXY6	GO:0005515	protein binding	IEA	F	6	20090512
RIGG18716	NM_204108	373897	ENSGALG00000015728	35.20.3	UniProtKB	Q8AXY6	GO:0004672	protein kinase activity	IEA	F	12	20090512
RIGG18716	NM_204108	373897	ENSGALG00000015728	35.20.3	UniProtKB	Q8AXY6	GO:0004713	protein tyrosine kinase activity	IEA	F	14	20090512
RIGG18716	NM_204108	373897	ENSGALG00000015728	35.20.3	UniProtKB	Q8AXY6	GO:0004872	receptor activity	IEA	F	8	20090512
RIGG18716	NM_204108	373897	ENSGALG00000015728	35.20.3	UniProtKB	Q8AXY6	GO:0043113	receptor clustering	IEA	P	16	20090512
RIGG18716	NM_204108	373897	ENSGALG00000015728	35.20.3	UniProtKB	Q8AXY6	GO:0008582	regulation of synaptic growth at neuromuscular junction	IEA	P	10	20090512
RIGG18716	NM_204108	373897	ENSGALG00000015728	35.20.3	UniProtKB	Q8AXY6	GO:0006355	regulation of transcription, DNA-dependent	IEA	P	14	20090512
RIGG18716	NM_204108	373897	ENSGALG00000015728	35.20.3	UniProtKB	Q8AXY6	GO:0016740	transferase activity	IEA	F	6	20090512
RIGG18716	NM_204108	373897	ENSGALG00000015728	35.20.3	UniProtKB	Q8AXY6	GO:0004714	transmembrane receptor protein tyrosine kinase activity	IEA	F	16	20090512
RIGG00623	AF411975	373898	ENSGALG00000004465	5.13.20	UniProtKB	Q8JHZ8	GO:0006470	protein amino acid dephosphorylation	IEA	P	16	20090512
RIGG00623	AF411975	373898	ENSGALG00000004465	5.13.20	UniProtKB	Q8JHZ8	GO:0004725	protein tyrosine phosphatase activity	IEA	F	16	20090512
RIGG01652	BX936044	373899	ENSGALG00000008348	16.16.19	UniProtKB	Q8JG64	GO:0045454	cell redox homeostasis	IEA	P	8	20090512
RIGG01652	BX936044	373899	ENSGALG00000008348	16.16.19	UniProtKB	Q8JG64	GO:0005783	endoplasmic reticulum	IEA	C	16	20090512
RIGG01652	BX936044	373899	ENSGALG00000008348	16.16.19	UniProtKB	Q8JG64	GO:0005788	endoplasmic reticulum lumen	IEA	C	12	20090512
RIGG01652	BX936044	373899	ENSGALG00000008348	16.16.19	UniProtKB	Q8JG64	GO:0016853	isomerase activity	IEA	F	6	20090512
RIGG01652	BX936044	373899	ENSGALG00000008348	16.16.19	UniProtKB	Q8JG64	GO:0043065	positive regulation of apoptosis	IEA	P	12	20090512
RIGG01652	BX936044	373899	ENSGALG00000008348	16.16.19	UniProtKB	Q8JG64	GO:0005515	protein binding	IEA	F	6	20090512
RIGG01652	BX936044	373899	ENSGALG00000008348	16.16.19	UniProtKB	Q8JG64	GO:0003756	protein disulfide isomerase activity	IEA	F	12	20090512
RIGG02274	NM_204111	373900	ENSGALG00000008855	10.6.18	UniProtKB	Q5ZKW4	GO:0008152	metabolic process	IEA	P	4	20090512
RIGG02274	NM_204111	373900	ENSGALG00000008855	10.6.18	UniProtKB	Q8JH65	GO:0008152	metabolic process	IEA	P	4	20090512
RIGG02274	NM_204111	373900	ENSGALG00000008855	10.6.18	UniProtKB	Q5ZKW4	GO:0016779	nucleotidyltransferase activity	IEA	F	10	20090512
RIGG02274	NM_204111	373900	ENSGALG00000008855	10.6.18	UniProtKB	Q8JH65	GO:0016779	nucleotidyltransferase activity	IEA	F	10	20090512
RIGG02274	NM_204111	373900	ENSGALG00000008855	10.6.18	UniProtKB	Q5ZKW4	GO:0005515	protein binding	IEA	F	6	20090512
RIGG02274	NM_204111	373900	ENSGALG00000008855	10.6.18	UniProtKB	Q8JH65	GO:0005515	protein binding	IEA	F	6	20090512
RIGG14763	AF534111	373900	ENSGALG00000008855	48.5.6	UniProtKB	Q5ZKW4	GO:0008152	metabolic process	IEA	P	4	20090512
RIGG14763	AF534111	373900	ENSGALG00000008855	48.5.6	UniProtKB	Q8JH65	GO:0008152	metabolic process	IEA	P	4	20090512
RIGG14763	AF534111	373900	ENSGALG00000008855	48.5.6	UniProtKB	Q5ZKW4	GO:0016779	nucleotidyltransferase activity	IEA	F	10	20090512
RIGG14763	AF534111	373900	ENSGALG00000008855	48.5.6	UniProtKB	Q8JH65	GO:0016779	nucleotidyltransferase activity	IEA	F	10	20090512
RIGG14763	AF534111	373900	ENSGALG00000008855	48.5.6	UniProtKB	Q5ZKW4	GO:0005515	protein binding	IEA	F	6	20090512
RIGG14763	AF534111	373900	ENSGALG00000008855	48.5.6	UniProtKB	Q8JH65	GO:0005515	protein binding	IEA	F	6	20090512
RIGG13269	AF532926	373901	ENSGALG00000006252	30.17.8	UniProtKB	Q8JH76	GO:0008270	zinc ion binding	IEA	F	12	20090512
RIGG04516	AF492497	373902	ENSGALG00000011594	36.9.16	UniProtKB	Q8JHU2	GO:0003677	DNA binding	IEA	F	8	20090512
RIGG04516	AF492497	373902	ENSGALG00000011594	36.9.16	UniProtKB	Q8UVF3	GO:0003677	DNA binding	IEA	F	8	20090512
RIGG04516	AF492497	373902	ENSGALG00000011594	36.9.16	UniProtKB	Q8JHU2	GO:0004879	ligand-dependent nuclear receptor activity	IEA	F	10	20090512
RIGG04516	AF492497	373902	ENSGALG00000011594	36.9.16	UniProtKB	Q8UVF3	GO:0004879	ligand-dependent nuclear receptor activity	IEA	F	10	20090512
RIGG04516	AF492497	373902	ENSGALG00000011594	36.9.16	UniProtKB	Q8JHU2	GO:0046872	metal ion binding	IEA	F	8	20090512
RIGG04516	AF492497	373902	ENSGALG00000011594	36.9.16	UniProtKB	Q8UVF3	GO:0046872	metal ion binding	IEA	F	8	20090512
RIGG04516	AF492497	373902	ENSGALG00000011594	36.9.16	UniProtKB	Q8JHU2	GO:0005634	nucleus	IEA	C	10	20090512
RIGG04516	AF492497	373902	ENSGALG00000011594	36.9.16	UniProtKB	Q8UVF3	GO:0005634	nucleus	IEA	C	10	20090512
RIGG04516	AF492497	373902	ENSGALG00000011594	36.9.16	UniProtKB	Q8JHU2	GO:0047485	protein N-terminus binding	IEA	F	8	20090512
RIGG04516	AF492497	373902	ENSGALG00000011594	36.9.16	UniProtKB	Q8UVF3	GO:0047485	protein N-terminus binding	IEA	F	8	20090512
RIGG04516	AF492497	373902	ENSGALG00000011594	36.9.16	UniProtKB	Q8JHU2	GO:0004872	receptor activity	IEA	F	8	20090512
RIGG04516	AF492497	373902	ENSGALG00000011594	36.9.16	UniProtKB	Q8UVF3	GO:0004872	receptor activity	IEA	F	8	20090512
RIGG04516	AF492497	373902	ENSGALG00000011594	36.9.16	UniProtKB	Q8JHU2	GO:0006355	regulation of transcription, DNA-dependent	IEA	P	14	20090512
RIGG04516	AF492497	373902	ENSGALG00000011594	36.9.16	UniProtKB	Q8UVF3	GO:0006355	regulation of transcription, DNA-dependent	IEA	P	14	20090512
RIGG04516	AF492497	373902	ENSGALG00000011594	36.9.16	UniProtKB	Q8JHU2	GO:0043565	sequence-specific DNA binding	IEA	F	10	20090512
RIGG04516	AF492497	373902	ENSGALG00000011594	36.9.16	UniProtKB	Q8UVF3	GO:0043565	sequence-specific DNA binding	IEA	F	10	20090512
RIGG04516	AF492497	373902	ENSGALG00000011594	36.9.16	UniProtKB	Q8JHU2	GO:0003707	steroid hormone receptor activity	IEA	F	12	20090512
RIGG04516	AF492497	373902	ENSGALG00000011594	36.9.16	UniProtKB	Q8JHU2	GO:0004887	thyroid hormone receptor activity	IEA	F	12	20090512
RIGG04516	AF492497	373902	ENSGALG00000011594	36.9.16	UniProtKB	Q8JHU2	GO:0006350	transcription	IEA	P	10	20090512
RIGG04516	AF492497	373902	ENSGALG00000011594	36.9.16	UniProtKB	Q8UVF3	GO:0006350	transcription	IEA	P	10	20090512
RIGG04516	AF492497	373902	ENSGALG00000011594	36.9.16	UniProtKB	Q8JHU2	GO:0003700	transcription factor activity	IEA	F	10	20090512
RIGG04516	AF492497	373902	ENSGALG00000011594	36.9.16	UniProtKB	Q8UVF3	GO:0003700	transcription factor activity	IEA	F	10	20090512
RIGG04516	AF492497	373902	ENSGALG00000011594	36.9.16	UniProtKB	Q8JHU2	GO:0008270	zinc ion binding	IEA	F	12	20090512
RIGG04516	AF492497	373902	ENSGALG00000011594	36.9.16	UniProtKB	Q8UVF3	GO:0008270	zinc ion binding	IEA	F	12	20090512
RIGG15762	NM_204114	373903	ENSGALG00000010520	33.3.5	UniProtKB	Q9IAX2	GO:0042446	hormone biosynthetic process	IEA	P	10	20090512
RIGG15762	NM_204114	373903	ENSGALG00000010520	33.3.5	UniProtKB	Q9IAX2	GO:0016021	integral to membrane	NAS	C	14	20090512
RIGG15762	NM_204114	373903	ENSGALG00000010520	33.3.5	UniProtKB	Q9IAX2	GO:0016021	integral to membrane	IEA	C	14	20090512
RIGG15762	NM_204114	373903	ENSGALG00000010520	33.3.5	UniProtKB	Q9IAX2	GO:0016020	membrane	IEA	C	8	20090512
RIGG15762	NM_204114	373903	ENSGALG00000010520	33.3.5	UniProtKB	Q9IAX2	GO:0055114	oxidation reduction	IEA	P	6	20090512
RIGG15762	NM_204114	373903	ENSGALG00000010520	33.3.5	UniProtKB	Q9IAX2	GO:0016491	oxidoreductase activity	IEA	F	6	20090512
RIGG15762	NM_204114	373903	ENSGALG00000010520	33.3.5	UniProtKB	Q9IAX2	GO:0008430	selenium binding	NAS	F	6	20090512
RIGG15762	NM_204114	373903	ENSGALG00000010520	33.3.5	UniProtKB	Q9IAX2	GO:0008430	selenium binding	IEA	F	6	20090512
RIGG15762	NM_204114	373903	ENSGALG00000010520	33.3.5	UniProtKB	Q8JI06	GO:0042404	thyroid hormone catabolic process	IEA	P	14	20090512
RIGG15762	NM_204114	373903	ENSGALG00000010520	33.3.5	UniProtKB	Q9IAX2	GO:0006590	thyroid hormone generation	IDA	P	35	20090512
RIGG15762	NM_204114	373903	ENSGALG00000010520	33.3.5	UniProtKB	Q8JI06	GO:0004800	thyroxine 5'-deiodinase activity	IEA	F	8	20090512
RIGG15762	NM_204114	373903	ENSGALG00000010520	33.3.5	UniProtKB	Q9IAX2	GO:0004800	thyroxine 5'-deiodinase activity	IDA	F	20	20090512
RIGG15762	NM_204114	373903	ENSGALG00000010520	33.3.5	UniProtKB	Q9IAX2	GO:0004800	thyroxine 5'-deiodinase activity	IEA	F	8	20090512
RIGG09961	AF161712	373904	ENSGALG00000000452	22.18.11	UniProtKB	Q9IAR7	GO:0009055	electron carrier activity	IEA	F	8	20090512
RIGG09961	AF161712	373904	ENSGALG00000000452	22.18.11	UniProtKB	Q9IAR7	GO:0051536	iron-sulfur cluster binding	IEA	F	8	20090512
RIGG09961	AF161712	373904	ENSGALG00000000452	22.18.11	UniProtKB	Q9IAR7	GO:0005515	protein binding	IEA	F	6	20090512
RIGG09961	AF161712	373904	ENSGALG00000000452	22.18.11	UniProtKB	Q9PW79	GO:0005515	protein binding	IEA	F	6	20090512
RIGG09961	AF161712	373904	ENSGALG00000000452	22.18.11	UniProtKB	Q9IAR7	GO:0004872	receptor activity	IEA	F	8	20090512
RIGG09961	AF161712	373904	ENSGALG00000000452	22.18.11	UniProtKB	Q9PW79	GO:0004872	receptor activity	IEA	F	8	20090512
RIGG09961	AF161712	373904	ENSGALG00000000452	22.18.11	UniProtKB	Q9IAR7	GO:0007165	signal transduction	IEA	P	8	20090512
RIGG09961	AF161712	373904	ENSGALG00000000452	22.18.11	UniProtKB	Q9PW79	GO:0007165	signal transduction	IEA	P	8	20090512
RIGG09958	AF161713	373904	ENSGALG00000000452	38.17.11	UniProtKB	Q9IAR7	GO:0009055	electron carrier activity	IEA	F	8	20090512
RIGG09958	AF161713	373904	ENSGALG00000000452	38.17.11	UniProtKB	Q9IAR7	GO:0051536	iron-sulfur cluster binding	IEA	F	8	20090512
RIGG09958	AF161713	373904	ENSGALG00000000452	38.17.11	UniProtKB	Q9IAR7	GO:0005515	protein binding	IEA	F	6	20090512
RIGG09958	AF161713	373904	ENSGALG00000000452	38.17.11	UniProtKB	Q9PW79	GO:0005515	protein binding	IEA	F	6	20090512
RIGG09958	AF161713	373904	ENSGALG00000000452	38.17.11	UniProtKB	Q9IAR7	GO:0004872	receptor activity	IEA	F	8	20090512
RIGG09958	AF161713	373904	ENSGALG00000000452	38.17.11	UniProtKB	Q9PW79	GO:0004872	receptor activity	IEA	F	8	20090512
RIGG09958	AF161713	373904	ENSGALG00000000452	38.17.11	UniProtKB	Q9IAR7	GO:0007165	signal transduction	IEA	P	8	20090512
RIGG09958	AF161713	373904	ENSGALG00000000452	38.17.11	UniProtKB	Q9PW79	GO:0007165	signal transduction	IEA	P	8	20090512
RIGG17147	AF521668	373905	ENSGALG00000012952	29.11.4	UniProtKB	Q8JHB7	GO:0030863	cortical cytoskeleton	TAS	C	40	20090512
RIGG17147	AF521668	373905	ENSGALG00000012952	29.11.4	UniProtKB	Q8JHB7	GO:0005737	cytoplasm	IDA	C	30	20090512
RIGG17147	AF521668	373905	ENSGALG00000012952	29.11.4	UniProtKB	Q8JHB7	GO:0005737	cytoplasm	IEA	C	12	20090512
RIGG17147	AF521668	373905	ENSGALG00000012952	29.11.4	UniProtKB	Q8JHB7	GO:0031234	extrinsic to internal side of plasma membrane	IDA	C	40	20090512
RIGG17147	AF521668	373905	ENSGALG00000012952	29.11.4	UniProtKB	Q8JHB7	GO:0030426	growth cone	IDA	C	25	20090512
RIGG17147	AF521668	373905	ENSGALG00000012952	29.11.4	UniProtKB	Q8JHB7	GO:0007275	multicellular organismal development	IEA	P	6	20090512
RIGG17147	AF521668	373905	ENSGALG00000012952	29.11.4	UniProtKB	Q8JHB7	GO:0005634	nucleus	IDA	C	25	20090512
RIGG17148	NM_204116	373905	ENSGALG00000012952	37.11.4	UniProtKB	Q8JHB7	GO:0030863	cortical cytoskeleton	TAS	C	40	20090512
RIGG17148	NM_204116	373905	ENSGALG00000012952	37.11.4	UniProtKB	Q8JHB7	GO:0005737	cytoplasm	IDA	C	30	20090512
RIGG17148	NM_204116	373905	ENSGALG00000012952	37.11.4	UniProtKB	Q8JHB7	GO:0005737	cytoplasm	IEA	C	12	20090512
RIGG17148	NM_204116	373905	ENSGALG00000012952	37.11.4	UniProtKB	Q8JHB7	GO:0031234	extrinsic to internal side of plasma membrane	IDA	C	40	20090512
RIGG17148	NM_204116	373905	ENSGALG00000012952	37.11.4	UniProtKB	Q8JHB7	GO:0030426	growth cone	IDA	C	25	20090512
RIGG17148	NM_204116	373905	ENSGALG00000012952	37.11.4	UniProtKB	Q8JHB7	GO:0007275	multicellular organismal development	IEA	P	6	20090512
RIGG17148	NM_204116	373905	ENSGALG00000012952	37.11.4	UniProtKB	Q8JHB7	GO:0005634	nucleus	IDA	C	25	20090512
RIGG09449	L11264	373906	ENSGALG00000015422	12.7.11	UniProtKB	Q05199	GO:0055007	cardiac muscle cell differentiation	IEA	P	14	20090512
RIGG09449	L11264	373906	ENSGALG00000015422	12.7.11	UniProtKB	Q05199	GO:0016477	cell migration	IEA	P	8	20090512
RIGG09449	L11264	373906	ENSGALG00000015422	12.7.11	UniProtKB	Q05199	GO:0000902	cell morphogenesis	IEA	P	10	20090512
RIGG09449	L11264	373906	ENSGALG00000015422	12.7.11	UniProtKB	Q05199	GO:0005737	cytoplasm	IEA	C	12	20090512
RIGG09449	L11264	373906	ENSGALG00000015422	12.7.11	UniProtKB	Q05199	GO:0009790	embryonic development	IEA	P	8	20090512
RIGG09449	L11264	373906	ENSGALG00000015422	12.7.11	UniProtKB	Q05199	GO:0005176	ErbB-2 class receptor binding	IEA	F	12	20090512
RIGG09449	L11264	373906	ENSGALG00000015422	12.7.11	UniProtKB	Q05199	GO:0005576	extracellular region	IEA	C	4	20090512
RIGG09449	L11264	373906	ENSGALG00000015422	12.7.11	UniProtKB	Q05199	GO:0010001	glial cell differentiation	IEA	P	12	20090512
RIGG09449	L11264	373906	ENSGALG00000015422	12.7.11	UniProtKB	Q05199	GO:0008083	growth factor activity	IEA	F	10	20090512
RIGG09449	L11264	373906	ENSGALG00000015422	12.7.11	UniProtKB	Q05199	GO:0007507	heart development	IEA	P	12	20090512
RIGG09449	L11264	373906	ENSGALG00000015422	12.7.11	UniProtKB	Q05199	GO:0016021	integral to membrane	IEA	C	14	20090512
RIGG09449	L11264	373906	ENSGALG00000015422	12.7.11	UniProtKB	Q05199	GO:0005887	integral to plasma membrane	IEA	C	16	20090512
RIGG09449	L11264	373906	ENSGALG00000015422	12.7.11	UniProtKB	Q05199	GO:0007626	locomotory behavior	IEA	P	8	20090512
RIGG09449	L11264	373906	ENSGALG00000015422	12.7.11	UniProtKB	Q05199	GO:0000165	MAPKKK cascade	IEA	P	14	20090512
RIGG09449	L11264	373906	ENSGALG00000015422	12.7.11	UniProtKB	Q05199	GO:0016020	membrane	IEA	C	8	20090512
RIGG09449	L11264	373906	ENSGALG00000015422	12.7.11	UniProtKB	Q05199	GO:0007517	muscle development	IEA	P	12	20090512
RIGG09449	L11264	373906	ENSGALG00000015422	12.7.11	UniProtKB	Q05199	GO:0048663	neuron fate commitment	IEA	P	14	20090512
RIGG09449	L11264	373906	ENSGALG00000015422	12.7.11	UniProtKB	Q05199	GO:0045213	neurotransmitter receptor metabolic process	IEA	P	14	20090512
RIGG09449	L11264	373906	ENSGALG00000015422	12.7.11	UniProtKB	Q05199	GO:0007219	Notch signaling pathway	IEA	P	12	20090512
RIGG09449	L11264	373906	ENSGALG00000015422	12.7.11	UniProtKB	Q05199	GO:0007422	peripheral nervous system development	IEA	P	12	20090512
RIGG09449	L11264	373906	ENSGALG00000015422	12.7.11	UniProtKB	Q05199	GO:0005886	plasma membrane	IEA	C	10	20090512
RIGG09449	L11264	373906	ENSGALG00000015422	12.7.11	UniProtKB	Q05199	GO:0045860	positive regulation of protein kinase activity	IEA	P	16	20090512
RIGG09449	L11264	373906	ENSGALG00000015422	12.7.11	UniProtKB	Q05199	GO:0046579	positive regulation of Ras protein signal transduction	IEA	P	16	20090512
RIGG09449	L11264	373906	ENSGALG00000015422	12.7.11	UniProtKB	Q05199	GO:0051155	positive regulation of striated muscle cell differentiation	IEA	P	16	20090512
RIGG09449	L11264	373906	ENSGALG00000015422	12.7.11	UniProtKB	Q05199	GO:0005102	receptor binding	IEA	F	8	20090512
RIGG09449	L11264	373906	ENSGALG00000015422	12.7.11	UniProtKB	Q05199	GO:0045595	regulation of cell differentiation	IEA	P	10	20090512
RIGG09449	L11264	373906	ENSGALG00000015422	12.7.11	UniProtKB	Q05199	GO:0045202	synapse	IEA	C	4	20090512
RIGG09449	L11264	373906	ENSGALG00000015422	12.7.11	UniProtKB	Q05199	GO:0007416	synaptogenesis	IEA	P	12	20090512
RIGG15937	AF260832	373907	ENSGALG00000010836	32.11.5	UniProtKB	Q9I9E2	GO:0006915	apoptosis	IEA	P	12	20090512
RIGG15937	AF260832	373907	ENSGALG00000010836	32.11.5	UniProtKB	Q9PTI7	GO:0006915	apoptosis	IEA	P	12	20090512
RIGG15937	AF260832	373907	ENSGALG00000010836	32.11.5	UniProtKB	Q9I9E2	GO:0007049	cell cycle	IEA	P	6	20090512
RIGG15937	AF260832	373907	ENSGALG00000010836	32.11.5	UniProtKB	Q9PTI7	GO:0007049	cell cycle	IEA	P	6	20090512
RIGG15937	AF260832	373907	ENSGALG00000010836	32.11.5	UniProtKB	Q9I9E2	GO:0005737	cytoplasm	IEA	C	12	20090512
RIGG15937	AF260832	373907	ENSGALG00000010836	32.11.5	UniProtKB	Q9PTI7	GO:0005737	cytoplasm	IEA	C	12	20090512
RIGG15937	AF260832	373907	ENSGALG00000010836	32.11.5	UniProtKB	Q9I9E2	GO:0003677	DNA binding	IEA	F	8	20090512
RIGG15937	AF260832	373907	ENSGALG00000010836	32.11.5	UniProtKB	Q9PTI7	GO:0003677	DNA binding	IEA	F	8	20090512
RIGG15937	AF260832	373907	ENSGALG00000010836	32.11.5	UniProtKB	Q9I9E2	GO:0051879	Hsp90 protein binding	IEA	F	10	20090512
RIGG15937	AF260832	373907	ENSGALG00000010836	32.11.5	UniProtKB	Q9PTI7	GO:0051879	Hsp90 protein binding	IEA	F	10	20090512
RIGG15937	AF260832	373907	ENSGALG00000010836	32.11.5	UniProtKB	Q9I9E2	GO:0004879	ligand-dependent nuclear receptor activity	IEA	F	10	20090512
RIGG15937	AF260832	373907	ENSGALG00000010836	32.11.5	UniProtKB	Q9PTI7	GO:0004879	ligand-dependent nuclear receptor activity	IEA	F	10	20090512
RIGG15937	AF260832	373907	ENSGALG00000010836	32.11.5	UniProtKB	Q9I9E2	GO:0005634	nucleus	IEA	C	10	20090512
RIGG15937	AF260832	373907	ENSGALG00000010836	32.11.5	UniProtKB	Q9PTI7	GO:0005634	nucleus	IEA	C	10	20090512
RIGG15937	AF260832	373907	ENSGALG00000010836	32.11.5	UniProtKB	Q9I9E2	GO:0045893	positive regulation of transcription, DNA-dependent	IEA	P	16	20090512
RIGG15937	AF260832	373907	ENSGALG00000010836	32.11.5	UniProtKB	Q9PTI7	GO:0045893	positive regulation of transcription, DNA-dependent	IEA	P	16	20090512
RIGG15937	AF260832	373907	ENSGALG00000010836	32.11.5	UniProtKB	Q9I9E2	GO:0045899	positive regulation of transcriptional preinitiation complex assembly	IEA	P	16	20090512
RIGG15937	AF260832	373907	ENSGALG00000010836	32.11.5	UniProtKB	Q9PTI7	GO:0045899	positive regulation of transcriptional preinitiation complex assembly	IEA	P	16	20090512
RIGG15937	AF260832	373907	ENSGALG00000010836	32.11.5	UniProtKB	Q9I9E2	GO:0004872	receptor activity	IEA	F	8	20090512
RIGG15937	AF260832	373907	ENSGALG00000010836	32.11.5	UniProtKB	Q9PTI7	GO:0004872	receptor activity	IEA	F	8	20090512
RIGG15937	AF260832	373907	ENSGALG00000010836	32.11.5	UniProtKB	Q9I9E2	GO:0045449	regulation of transcription	IEA	P	12	20090512
RIGG15937	AF260832	373907	ENSGALG00000010836	32.11.5	UniProtKB	Q9PTI7	GO:0045449	regulation of transcription	IEA	P	12	20090512
RIGG15937	AF260832	373907	ENSGALG00000010836	32.11.5	UniProtKB	Q9I9E2	GO:0006355	regulation of transcription, DNA-dependent	IEA	P	14	20090512
RIGG15937	AF260832	373907	ENSGALG00000010836	32.11.5	UniProtKB	Q9PTI7	GO:0006355	regulation of transcription, DNA-dependent	IEA	P	14	20090512
RIGG15937	AF260832	373907	ENSGALG00000010836	32.11.5	UniProtKB	Q9I9E2	GO:0006950	response to stress	IEA	P	6	20090512
RIGG15937	AF260832	373907	ENSGALG00000010836	32.11.5	UniProtKB	Q9PTI7	GO:0006950	response to stress	IEA	P	6	20090512
RIGG15937	AF260832	373907	ENSGALG00000010836	32.11.5	UniProtKB	Q9I9E2	GO:0009410	response to xenobiotic stimulus	IEA	P	8	20090512
RIGG15937	AF260832	373907	ENSGALG00000010836	32.11.5	UniProtKB	Q9PTI7	GO:0009410	response to xenobiotic stimulus	IEA	P	8	20090512
RIGG15937	AF260832	373907	ENSGALG00000010836	32.11.5	UniProtKB	Q9I9E2	GO:0004871	signal transducer activity	IEA	F	6	20090512
RIGG15937	AF260832	373907	ENSGALG00000010836	32.11.5	UniProtKB	Q9PTI7	GO:0004871	signal transducer activity	IEA	F	6	20090512
RIGG15937	AF260832	373907	ENSGALG00000010836	32.11.5	UniProtKB	Q9I9E2	GO:0007165	signal transduction	IEA	P	8	20090512
RIGG15937	AF260832	373907	ENSGALG00000010836	32.11.5	UniProtKB	Q9PTI7	GO:0007165	signal transduction	IEA	P	8	20090512
RIGG15937	AF260832	373907	ENSGALG00000010836	32.11.5	UniProtKB	Q9I9E2	GO:0006350	transcription	IEA	P	10	20090512
RIGG15937	AF260832	373907	ENSGALG00000010836	32.11.5	UniProtKB	Q9PTI7	GO:0006350	transcription	IEA	P	10	20090512
RIGG15937	AF260832	373907	ENSGALG00000010836	32.11.5	UniProtKB	Q9I9E2	GO:0003700	transcription factor activity	IEA	F	10	20090512
RIGG15937	AF260832	373907	ENSGALG00000010836	32.11.5	UniProtKB	Q9PTI7	GO:0003700	transcription factor activity	IEA	F	10	20090512
RIGG15937	AF260832	373907	ENSGALG00000010836	32.11.5	UniProtKB	Q9I9E2	GO:0008134	transcription factor binding	IEA	F	8	20090512
RIGG15937	AF260832	373907	ENSGALG00000010836	32.11.5	UniProtKB	Q9PTI7	GO:0008134	transcription factor binding	IEA	F	8	20090512
RIGG15937	AF260832	373907	ENSGALG00000010836	32.11.5	UniProtKB	Q9I9E2	GO:0006366	transcription from RNA polymerase II promoter	IEA	P	10	20090512
RIGG15937	AF260832	373907	ENSGALG00000010836	32.11.5	UniProtKB	Q9PTI7	GO:0006366	transcription from RNA polymerase II promoter	IEA	P	10	20090512
RIGG15937	AF260832	373907	ENSGALG00000010836	32.11.5	UniProtKB	Q9I9E2	GO:0030528	transcription regulator activity	IEA	F	4	20090512
RIGG15937	AF260832	373907	ENSGALG00000010836	32.11.5	UniProtKB	Q9PTI7	GO:0030528	transcription regulator activity	IEA	F	4	20090512
RIGG15444	AF472618	373908	ENSGALG00000010013	36.1.5	UniProtKB	O73739	GO:0004962	endothelin receptor activity	IEA	F	12	20090512
RIGG15444	AF472618	373908	ENSGALG00000010013	36.1.5	UniProtKB	O73739	GO:0015758	glucose transport	IEA	P	16	20090512
RIGG15444	AF472618	373908	ENSGALG00000010013	36.1.5	UniProtKB	O73739	GO:0007186	G-protein coupled receptor protein signaling pathway	IEA	P	12	20090512
RIGG15444	AF472618	373908	ENSGALG00000010013	36.1.5	UniProtKB	O73739	GO:0007507	heart development	IEA	P	12	20090512
RIGG15444	AF472618	373908	ENSGALG00000010013	36.1.5	UniProtKB	O73739	GO:0001701	in utero embryonic development	IEA	P	14	20090512
RIGG15444	AF472618	373908	ENSGALG00000010013	36.1.5	UniProtKB	O73739	GO:0016021	integral to membrane	IEA	C	14	20090512
RIGG15444	AF472618	373908	ENSGALG00000010013	36.1.5	UniProtKB	O73739	GO:0030818	negative regulation of cAMP biosynthetic process	IEA	P	20	20090512
RIGG15444	AF472618	373908	ENSGALG00000010013	36.1.5	UniProtKB	O73739	GO:0014032	neural crest cell development	IEA	P	14	20090512
RIGG15444	AF472618	373908	ENSGALG00000010013	36.1.5	UniProtKB	O73739	GO:0001569	patterning of blood vessels	IEA	P	14	20090512
RIGG15444	AF472618	373908	ENSGALG00000010013	36.1.5	UniProtKB	O73739	GO:0005515	protein binding	IEA	F	6	20090512
RIGG15444	AF472618	373908	ENSGALG00000010013	36.1.5	UniProtKB	O73739	GO:0004872	receptor activity	IEA	F	8	20090512
RIGG15444	AF472618	373908	ENSGALG00000010013	36.1.5	UniProtKB	O73739	GO:0007585	respiratory gaseous exchange	IEA	P	6	20090512
RIGG15444	AF472618	373908	ENSGALG00000010013	36.1.5	UniProtKB	O73739	GO:0001666	response to hypoxia	IEA	P	8	20090512
RIGG15444	AF472618	373908	ENSGALG00000010013	36.1.5	UniProtKB	O73739	GO:0042310	vasoconstriction	IEA	P	14	20090512
RIGG08483	AF472617	373909	ENSGALG00000007466	45.2.12	UniProtKB	Q8JHV3	GO:0004962	endothelin receptor activity	IEA	F	12	20090512
RIGG08483	AF472617	373909	ENSGALG00000007466	45.2.12	UniProtKB	Q8JHV3	GO:0007186	G-protein coupled receptor protein signaling pathway	IEA	P	12	20090512
RIGG08483	AF472617	373909	ENSGALG00000007466	45.2.12	UniProtKB	Q8JHV3	GO:0016021	integral to membrane	IEA	C	14	20090512
RIGG08483	AF472617	373909	ENSGALG00000007466	45.2.12	UniProtKB	Q8JHV3	GO:0004872	receptor activity	IEA	F	8	20090512
RIGG14923	NM_204121	373910		7.11.6	UniProtKB	Q9PWD7	GO:0005634	nucleus	IEA	C	10	20090512
RIGG14923	NM_204121	373910		7.11.6	UniProtKB	Q9W6G4	GO:0005634	nucleus	IEA	C	10	20090512
RIGG14923	NM_204121	373910		7.11.6	UniProtKB	Q9PWD7	GO:0045449	regulation of transcription	IEA	P	12	20090512
RIGG14923	NM_204121	373910		7.11.6	UniProtKB	Q9W6G4	GO:0045449	regulation of transcription	IEA	P	12	20090512
RIGG14923	NM_204121	373910		7.11.6	UniProtKB	Q9PWD7	GO:0030528	transcription regulator activity	IEA	F	4	20090512
RIGG14923	NM_204121	373910		7.11.6	UniProtKB	Q9W6G4	GO:0030528	transcription regulator activity	IEA	F	4	20090512
RIGG14924	NM_204121	373910		15.11.6	UniProtKB	Q9PWD7	GO:0005634	nucleus	IEA	C	10	20090512
RIGG14924	NM_204121	373910		15.11.6	UniProtKB	Q9W6G4	GO:0005634	nucleus	IEA	C	10	20090512
RIGG14924	NM_204121	373910		15.11.6	UniProtKB	Q9PWD7	GO:0045449	regulation of transcription	IEA	P	12	20090512
RIGG14924	NM_204121	373910		15.11.6	UniProtKB	Q9W6G4	GO:0045449	regulation of transcription	IEA	P	12	20090512
RIGG14924	NM_204121	373910		15.11.6	UniProtKB	Q9PWD7	GO:0030528	transcription regulator activity	IEA	F	4	20090512
RIGG14924	NM_204121	373910		15.11.6	UniProtKB	Q9W6G4	GO:0030528	transcription regulator activity	IEA	F	4	20090512
RIGG17219	NM_204122	373911	ENSGALG00000013085	1.10.4	UniProtKB	Q98945	GO:0016311	dephosphorylation	IEA	P	12	20090512
RIGG17219	NM_204122	373911	ENSGALG00000013085	1.10.4	UniProtKB	Q98945	GO:0016791	phosphatase activity	IEA	F	12	20090512
RIGG17219	NM_204122	373911	ENSGALG00000013085	1.10.4	UniProtKB	Q98945	GO:0006470	protein amino acid dephosphorylation	IEA	P	16	20090512
RIGG17219	NM_204122	373911	ENSGALG00000013085	1.10.4	UniProtKB	Q98945	GO:0004725	protein tyrosine phosphatase activity	IEA	F	16	20090512
RIGG11494	AF057364	373912	ENSGALG00000003114	31.1.9	UniProtKB	O93525	GO:0048646	anatomical structure formation	IEA	P	8	20090512
RIGG11494	AF057364	373912	ENSGALG00000003114	31.1.9	UniProtKB	O93525	GO:0030509	BMP signaling pathway	IEA	P	16	20090512
RIGG11494	AF057364	373912	ENSGALG00000003114	31.1.9	UniProtKB	O93525	GO:0007420	brain development	IEA	P	14	20090512
RIGG11494	AF057364	373912	ENSGALG00000003114	31.1.9	UniProtKB	O93525	GO:0051216	cartilage development	IEA	P	14	20090512
RIGG11494	AF057364	373912	ENSGALG00000003114	31.1.9	UniProtKB	O93525	GO:0030154	cell differentiation	IEA	P	8	20090512
RIGG11494	AF057364	373912	ENSGALG00000003114	31.1.9	UniProtKB	O93525	GO:0007417	central nervous system development	IEA	P	12	20090512
RIGG11494	AF057364	373912	ENSGALG00000003114	31.1.9	UniProtKB	O93525	GO:0019955	cytokine binding	IEA	F	8	20090512
RIGG11494	AF057364	373912	ENSGALG00000003114	31.1.9	UniProtKB	O93525	GO:0009953	dorsal/ventral pattern formation	IEA	P	12	20090512
RIGG11494	AF057364	373912	ENSGALG00000003114	31.1.9	UniProtKB	O93525	GO:0042733	embryonic digit morphogenesis	IEA	P	16	20090512
RIGG11494	AF057364	373912	ENSGALG00000003114	31.1.9	UniProtKB	O93525	GO:0060272	embryonic skeletal joint morphogenesis	IEA	P	18	20090512
RIGG11494	AF057364	373912	ENSGALG00000003114	31.1.9	UniProtKB	O93525	GO:0048706	embryonic skeletal system development	IEA	P	14	20090512
RIGG11494	AF057364	373912	ENSGALG00000003114	31.1.9	UniProtKB	O93525	GO:0001837	epithelial to mesenchymal transition	IEA	P	10	20090512
RIGG11494	AF057364	373912	ENSGALG00000003114	31.1.9	UniProtKB	O93525	GO:0005576	extracellular region	IEA	C	4	20090512
RIGG11494	AF057364	373912	ENSGALG00000003114	31.1.9	UniProtKB	O93525	GO:0005615	extracellular space	IEA	C	8	20090512
RIGG11494	AF057364	373912	ENSGALG00000003114	31.1.9	UniProtKB	O93525	GO:0060173	limb development	IEA	P	10	20090512
RIGG11494	AF057364	373912	ENSGALG00000003114	31.1.9	UniProtKB	O93525	GO:0048762	mesenchymal cell differentiation	IEA	P	10	20090512
RIGG11494	AF057364	373912	ENSGALG00000003114	31.1.9	UniProtKB	O93525	GO:0042474	middle ear morphogenesis	IEA	P	14	20090512
RIGG11494	AF057364	373912	ENSGALG00000003114	31.1.9	UniProtKB	O93525	GO:0007275	multicellular organismal development	IEA	P	6	20090512
RIGG11494	AF057364	373912	ENSGALG00000003114	31.1.9	UniProtKB	O93525	GO:0048712	negative regulation of astrocyte differentiation	IEA	P	18	20090512
RIGG11494	AF057364	373912	ENSGALG00000003114	31.1.9	UniProtKB	O93525	GO:0030514	negative regulation of BMP signaling pathway	IEA	P	14	20090512
RIGG11494	AF057364	373912	ENSGALG00000003114	31.1.9	UniProtKB	O93525	GO:0060044	negative regulation of cardiac muscle cell proliferation	IEA	P	12	20090512
RIGG11494	AF057364	373912	ENSGALG00000003114	31.1.9	UniProtKB	O93525	GO:0045596	negative regulation of cell differentiation	IEA	P	10	20090512
RIGG11494	AF057364	373912	ENSGALG00000003114	31.1.9	UniProtKB	O93525	GO:0048570	notochord morphogenesis	IEA	P	14	20090512
RIGG11494	AF057364	373912	ENSGALG00000003114	31.1.9	UniProtKB	O93525	GO:0001649	osteoblast differentiation	IEA	P	12	20090512
RIGG11494	AF057364	373912	ENSGALG00000003114	31.1.9	UniProtKB	O93525	GO:0007389	pattern specification process	IEA	P	8	20090512
RIGG11494	AF057364	373912	ENSGALG00000003114	31.1.9	UniProtKB	O93525	GO:0050679	positive regulation of epithelial cell proliferation	IEA	P	12	20090512
RIGG11494	AF057364	373912	ENSGALG00000003114	31.1.9	UniProtKB	O93525	GO:0030850	prostate gland development	IEA	P	14	20090512
RIGG11494	AF057364	373912	ENSGALG00000003114	31.1.9	UniProtKB	O93525	GO:0042803	protein homodimerization activity	IEA	F	10	20090512
RIGG11494	AF057364	373912	ENSGALG00000003114	31.1.9	UniProtKB	O93525	GO:0001501	skeletal system development	IEA	P	12	20090512
RIGG11494	AF057364	373912	ENSGALG00000003114	31.1.9	UniProtKB	O93525	GO:0035019	somatic stem cell maintenance	IEA	P	8	20090512
RIGG11494	AF057364	373912	ENSGALG00000003114	31.1.9	UniProtKB	O93525	GO:0001657	ureteric bud development	IEA	P	16	20090512
RIGG11494	AF057364	373912	ENSGALG00000003114	31.1.9	UniProtKB	O93525	GO:0001655	urogenital system development	IEA	P	10	20090512
RIGG11494	AF057364	373912	ENSGALG00000003114	31.1.9	UniProtKB	O93525	GO:0042060	wound healing	IEA	P	10	20090512
RIGG01552	BX950381	373913	ENSGALG00000021843	12.15.19	UniProtKB	Q8JID3	GO:0003677	DNA binding	IEA	F	8	20090512
RIGG01552	BX950381	373913	ENSGALG00000021843	12.15.19	UniProtKB	Q8JID3	GO:0042826	histone deacetylase binding	IEA	F	10	20090512
RIGG01552	BX950381	373913	ENSGALG00000021843	12.15.19	UniProtKB	Q8JID3	GO:0004879	ligand-dependent nuclear receptor activity	IEA	F	10	20090512
RIGG01552	BX950381	373913	ENSGALG00000021843	12.15.19	UniProtKB	Q8JID3	GO:0046872	metal ion binding	IEA	F	8	20090512
RIGG01552	BX950381	373913	ENSGALG00000021843	12.15.19	UniProtKB	Q8JID3	GO:0000122	negative regulation of transcription from RNA polymerase II promoter	IEA	P	14	20090512
RIGG01552	BX950381	373913	ENSGALG00000021843	12.15.19	UniProtKB	Q8JID3	GO:0005634	nucleus	IEA	C	10	20090512
RIGG01552	BX950381	373913	ENSGALG00000021843	12.15.19	UniProtKB	Q8JID3	GO:0005515	protein binding	IEA	F	6	20090512
RIGG01552	BX950381	373913	ENSGALG00000021843	12.15.19	UniProtKB	Q8JID3	GO:0042803	protein homodimerization activity	IEA	F	10	20090512
RIGG01552	BX950381	373913	ENSGALG00000021843	12.15.19	UniProtKB	Q8JID3	GO:0004872	receptor activity	IEA	F	8	20090512
RIGG01552	BX950381	373913	ENSGALG00000021843	12.15.19	UniProtKB	Q8JID3	GO:0006355	regulation of transcription, DNA-dependent	IEA	P	14	20090512
RIGG01552	BX950381	373913	ENSGALG00000021843	12.15.19	UniProtKB	Q8JID3	GO:0043565	sequence-specific DNA binding	IEA	F	10	20090512
RIGG01552	BX950381	373913	ENSGALG00000021843	12.15.19	UniProtKB	Q8JID3	GO:0005496	steroid binding	IEA	F	8	20090512
RIGG01552	BX950381	373913	ENSGALG00000021843	12.15.19	UniProtKB	Q8JID3	GO:0003707	steroid hormone receptor activity	IEA	F	12	20090512
RIGG01552	BX950381	373913	ENSGALG00000021843	12.15.19	UniProtKB	Q8JID3	GO:0006350	transcription	IEA	P	10	20090512
RIGG01552	BX950381	373913	ENSGALG00000021843	12.15.19	UniProtKB	Q8JID3	GO:0003700	transcription factor activity	IEA	F	10	20090512
RIGG01552	BX950381	373913	ENSGALG00000021843	12.15.19	UniProtKB	Q8JID3	GO:0016564	transcription repressor activity	IEA	F	6	20090512
RIGG01552	BX950381	373913	ENSGALG00000021843	12.15.19	UniProtKB	Q8JID3	GO:0008270	zinc ion binding	IEA	F	12	20090512
RIGG16227	NM_204124	373913	ENSGALG00000011327	44.20.5	UniProtKB	Q8JID3	GO:0003677	DNA binding	IEA	F	8	20090512
RIGG16227	NM_204124	373913	ENSGALG00000011327	44.20.5	UniProtKB	Q8JID3	GO:0042826	histone deacetylase binding	IEA	F	10	20090512
RIGG16227	NM_204124	373913	ENSGALG00000011327	44.20.5	UniProtKB	Q8JID3	GO:0004879	ligand-dependent nuclear receptor activity	IEA	F	10	20090512
RIGG16227	NM_204124	373913	ENSGALG00000011327	44.20.5	UniProtKB	Q8JID3	GO:0046872	metal ion binding	IEA	F	8	20090512
RIGG16227	NM_204124	373913	ENSGALG00000011327	44.20.5	UniProtKB	Q8JID3	GO:0000122	negative regulation of transcription from RNA polymerase II promoter	IEA	P	14	20090512
RIGG16227	NM_204124	373913	ENSGALG00000011327	44.20.5	UniProtKB	Q8JID3	GO:0005634	nucleus	IEA	C	10	20090512
RIGG16227	NM_204124	373913	ENSGALG00000011327	44.20.5	UniProtKB	Q8JID3	GO:0005515	protein binding	IEA	F	6	20090512
RIGG16227	NM_204124	373913	ENSGALG00000011327	44.20.5	UniProtKB	Q8JID3	GO:0042803	protein homodimerization activity	IEA	F	10	20090512
RIGG16227	NM_204124	373913	ENSGALG00000011327	44.20.5	UniProtKB	Q8JID3	GO:0004872	receptor activity	IEA	F	8	20090512
RIGG16227	NM_204124	373913	ENSGALG00000011327	44.20.5	UniProtKB	Q8JID3	GO:0006355	regulation of transcription, DNA-dependent	IEA	P	14	20090512
RIGG16227	NM_204124	373913	ENSGALG00000011327	44.20.5	UniProtKB	Q8JID3	GO:0043565	sequence-specific DNA binding	IEA	F	10	20090512
RIGG16227	NM_204124	373913	ENSGALG00000011327	44.20.5	UniProtKB	Q8JID3	GO:0005496	steroid binding	IEA	F	8	20090512
RIGG16227	NM_204124	373913	ENSGALG00000011327	44.20.5	UniProtKB	Q8JID3	GO:0003707	steroid hormone receptor activity	IEA	F	12	20090512
RIGG16227	NM_204124	373913	ENSGALG00000011327	44.20.5	UniProtKB	Q8JID3	GO:0006350	transcription	IEA	P	10	20090512
RIGG16227	NM_204124	373913	ENSGALG00000011327	44.20.5	UniProtKB	Q8JID3	GO:0003700	transcription factor activity	IEA	F	10	20090512
RIGG16227	NM_204124	373913	ENSGALG00000011327	44.20.5	UniProtKB	Q8JID3	GO:0016564	transcription repressor activity	IEA	F	6	20090512
RIGG16227	NM_204124	373913	ENSGALG00000011327	44.20.5	UniProtKB	Q8JID3	GO:0008270	zinc ion binding	IEA	F	12	20090512
RIGG19734	BX950381	373913	ENSGALG00000021843	46.5.1	UniProtKB	Q8JID3	GO:0003677	DNA binding	IEA	F	8	20090512
RIGG19734	BX950381	373913	ENSGALG00000021843	46.5.1	UniProtKB	Q8JID3	GO:0042826	histone deacetylase binding	IEA	F	10	20090512
RIGG19734	BX950381	373913	ENSGALG00000021843	46.5.1	UniProtKB	Q8JID3	GO:0004879	ligand-dependent nuclear receptor activity	IEA	F	10	20090512
RIGG19734	BX950381	373913	ENSGALG00000021843	46.5.1	UniProtKB	Q8JID3	GO:0046872	metal ion binding	IEA	F	8	20090512
RIGG19734	BX950381	373913	ENSGALG00000021843	46.5.1	UniProtKB	Q8JID3	GO:0000122	negative regulation of transcription from RNA polymerase II promoter	IEA	P	14	20090512
RIGG19734	BX950381	373913	ENSGALG00000021843	46.5.1	UniProtKB	Q8JID3	GO:0005634	nucleus	IEA	C	10	20090512
RIGG19734	BX950381	373913	ENSGALG00000021843	46.5.1	UniProtKB	Q8JID3	GO:0005515	protein binding	IEA	F	6	20090512
RIGG19734	BX950381	373913	ENSGALG00000021843	46.5.1	UniProtKB	Q8JID3	GO:0042803	protein homodimerization activity	IEA	F	10	20090512
RIGG19734	BX950381	373913	ENSGALG00000021843	46.5.1	UniProtKB	Q8JID3	GO:0004872	receptor activity	IEA	F	8	20090512
RIGG19734	BX950381	373913	ENSGALG00000021843	46.5.1	UniProtKB	Q8JID3	GO:0006355	regulation of transcription, DNA-dependent	IEA	P	14	20090512
RIGG19734	BX950381	373913	ENSGALG00000021843	46.5.1	UniProtKB	Q8JID3	GO:0043565	sequence-specific DNA binding	IEA	F	10	20090512
RIGG19734	BX950381	373913	ENSGALG00000021843	46.5.1	UniProtKB	Q8JID3	GO:0005496	steroid binding	IEA	F	8	20090512
RIGG19734	BX950381	373913	ENSGALG00000021843	46.5.1	UniProtKB	Q8JID3	GO:0003707	steroid hormone receptor activity	IEA	F	12	20090512
RIGG19734	BX950381	373913	ENSGALG00000021843	46.5.1	UniProtKB	Q8JID3	GO:0006350	transcription	IEA	P	10	20090512
RIGG19734	BX950381	373913	ENSGALG00000021843	46.5.1	UniProtKB	Q8JID3	GO:0003700	transcription factor activity	IEA	F	10	20090512
RIGG19734	BX950381	373913	ENSGALG00000021843	46.5.1	UniProtKB	Q8JID3	GO:0016564	transcription repressor activity	IEA	F	6	20090512
RIGG19734	BX950381	373913	ENSGALG00000021843	46.5.1	UniProtKB	Q8JID3	GO:0008270	zinc ion binding	IEA	F	12	20090512
RIGG11955	NM_204125	373914	ENSGALG00000003933	41.7.9	UniProtKB	Q8JGM4	GO:0045454	cell redox homeostasis	IEA	P	8	20090512
RIGG11955	NM_204125	373914	ENSGALG00000003933	41.7.9	UniProtKB	Q8JGM4	GO:0005615	extracellular space	ISS	C	8	20090512
RIGG11955	NM_204125	373914	ENSGALG00000003933	41.7.9	UniProtKB	Q8JGM4	GO:0005615	extracellular space	IEA	C	8	20090512
RIGG11955	NM_204125	373914	ENSGALG00000003933	41.7.9	UniProtKB	Q8JGM4	GO:0016971	flavin-linked sulfhydryl oxidase activity	ISS	F	14	20090512
RIGG11955	NM_204125	373914	ENSGALG00000003933	41.7.9	UniProtKB	Q8JGM4	GO:0016971	flavin-linked sulfhydryl oxidase activity	IEA	F	14	20090512
RIGG11955	NM_204125	373914	ENSGALG00000003933	41.7.9	UniProtKB	Q8JGM4	GO:0005794	Golgi apparatus	IEA	C	16	20090512
RIGG11955	NM_204125	373914	ENSGALG00000003933	41.7.9	UniProtKB	Q8JGM4	GO:0000139	Golgi membrane	IEA	C	12	20090512
RIGG11955	NM_204125	373914	ENSGALG00000003933	41.7.9	UniProtKB	Q8JGM4	GO:0030173	integral to Golgi membrane	IEA	C	14	20090512
RIGG11955	NM_204125	373914	ENSGALG00000003933	41.7.9	UniProtKB	Q8JGM4	GO:0016021	integral to membrane	IEA	C	14	20090512
RIGG11955	NM_204125	373914	ENSGALG00000003933	41.7.9	UniProtKB	Q8JGM4	GO:0016020	membrane	IEA	C	8	20090512
RIGG11955	NM_204125	373914	ENSGALG00000003933	41.7.9	UniProtKB	Q8JGM4	GO:0055114	oxidation reduction	IEA	P	6	20090512
RIGG11955	NM_204125	373914	ENSGALG00000003933	41.7.9	UniProtKB	Q8JGM4	GO:0016491	oxidoreductase activity	IEA	F	6	20090512
RIGG11955	NM_204125	373914	ENSGALG00000003933	41.7.9	UniProtKB	Q8JGM4	GO:0006467	protein thiol-disulfide exchange	ISS	P	16	20090512
RIGG11955	NM_204125	373914	ENSGALG00000003933	41.7.9	UniProtKB	Q8JGM4	GO:0006467	protein thiol-disulfide exchange	IEA	P	16	20090512
RIGG11955	NM_204125	373914	ENSGALG00000003933	41.7.9	UniProtKB	Q8JGM4	GO:0016972	thiol oxidase activity	IEA	F	12	20090512
RIGG10932	NM_001030536	373916	ENSGALG00000002162	36.15.10	UniProtKB	Q90875	GO:0051539	4 iron, 4 sulfur cluster binding	IEA	F	10	20090512
RIGG10932	NM_001030536	373916	ENSGALG00000002162	36.15.10	UniProtKB	Q90875	GO:0003994	aconitate hydratase activity	IEA	F	12	20090512
RIGG10932	NM_001030536	373916	ENSGALG00000002162	36.15.10	UniProtKB	Q9I862	GO:0003994	aconitate hydratase activity	IEA	F	12	20090512
RIGG10932	NM_001030536	373916	ENSGALG00000002162	36.15.10	UniProtKB	Q9I862	GO:0006879	cellular iron ion homeostasis	IEA	P	20	20090512
RIGG10932	NM_001030536	373916	ENSGALG00000002162	36.15.10	UniProtKB	Q90875	GO:0005737	cytoplasm	IEA	C	12	20090512
RIGG10932	NM_001030536	373916	ENSGALG00000002162	36.15.10	UniProtKB	Q9I862	GO:0005737	cytoplasm	IEA	C	12	20090512
RIGG10932	NM_001030536	373916	ENSGALG00000002162	36.15.10	UniProtKB	Q9I862	GO:0005829	cytosol	IEA	C	16	20090512
RIGG10932	NM_001030536	373916	ENSGALG00000002162	36.15.10	UniProtKB	Q9I862	GO:0050892	intestinal absorption	IEA	P	10	20090512
RIGG10932	NM_001030536	373916	ENSGALG00000002162	36.15.10	UniProtKB	Q90875	GO:0005506	iron ion binding	IEA	F	12	20090512
RIGG10932	NM_001030536	373916	ENSGALG00000002162	36.15.10	UniProtKB	Q9I862	GO:0030350	iron-responsive element binding	IEA	F	12	20090512
RIGG10932	NM_001030536	373916	ENSGALG00000002162	36.15.10	UniProtKB	Q90875	GO:0051536	iron-sulfur cluster binding	IEA	F	8	20090512
RIGG10932	NM_001030536	373916	ENSGALG00000002162	36.15.10	UniProtKB	Q90875	GO:0016829	lyase activity	IEA	F	6	20090512
RIGG10932	NM_001030536	373916	ENSGALG00000002162	36.15.10	UniProtKB	Q90875	GO:0008152	metabolic process	IEA	P	4	20090512
RIGG10932	NM_001030536	373916	ENSGALG00000002162	36.15.10	UniProtKB	Q9I862	GO:0008152	metabolic process	IEA	P	4	20090512
RIGG10932	NM_001030536	373916	ENSGALG00000002162	36.15.10	UniProtKB	Q90875	GO:0046872	metal ion binding	IEA	F	8	20090512
RIGG10932	NM_001030536	373916	ENSGALG00000002162	36.15.10	UniProtKB	Q9I862	GO:0009791	post-embryonic development	IEA	P	8	20090512
RIGG10932	NM_001030536	373916	ENSGALG00000002162	36.15.10	UniProtKB	Q9I862	GO:0010468	regulation of gene expression	IEA	P	8	20090512
RIGG10932	NM_001030536	373916	ENSGALG00000002162	36.15.10	UniProtKB	Q9I862	GO:0006417	regulation of translation	IEA	P	12	20090512
RIGG10932	NM_001030536	373916	ENSGALG00000002162	36.15.10	UniProtKB	Q90875	GO:0003723	RNA binding	IEA	F	8	20090512
RIGG10932	NM_001030536	373916	ENSGALG00000002162	36.15.10	UniProtKB	Q90875	GO:0006099	tricarboxylic acid cycle	IEA	P	16	20090512
RIGG16700	U50339	373917	ENSGALG00000012173	22.5.4	UniProtKB	Q8QGD8	GO:0005737	cytoplasm	IEA	C	12	20090512
RIGG16700	U50339	373917	ENSGALG00000012173	22.5.4	UniProtKB	Q8QGD8	GO:0030198	extracellular matrix organization	IEA	P	10	20090512
RIGG16700	U50339	373917	ENSGALG00000012173	22.5.4	UniProtKB	Q8QGD8	GO:0016021	integral to membrane	IEA	C	14	20090512
RIGG16700	U50339	373917	ENSGALG00000012173	22.5.4	UniProtKB	Q8QGD9	GO:0016021	integral to membrane	IEA	C	14	20090512
RIGG16700	U50339	373917	ENSGALG00000012173	22.5.4	UniProtKB	Q8QGD8	GO:0005634	nucleus	IEA	C	10	20090512
RIGG16700	U50339	373917	ENSGALG00000012173	22.5.4	UniProtKB	Q8QGD8	GO:0005515	protein binding	IEA	F	6	20090512
RIGG16700	U50339	373917	ENSGALG00000012173	22.5.4	UniProtKB	Q8QGD8	GO:0005578	proteinaceous extracellular matrix	IEA	C	8	20090512
RIGG16700	U50339	373917	ENSGALG00000012173	22.5.4	UniProtKB	Q8QGD8	GO:0001501	skeletal system development	IEA	P	12	20090512
RIGG16700	U50339	373917	ENSGALG00000012173	22.5.4	UniProtKB	A4GTP0	GO:0005529	sugar binding	IEA	F	8	20090512
RIGG16700	U50339	373917	ENSGALG00000012173	22.5.4	UniProtKB	Q8QGD8	GO:0005529	sugar binding	IEA	F	8	20090512
RIGG16700	U50339	373917	ENSGALG00000012173	22.5.4	UniProtKB	Q8QGD9	GO:0005529	sugar binding	IEA	F	8	20090512
RIGG16700	U50339	373917	ENSGALG00000012173	22.5.4	UniProtKB	Q90713	GO:0005529	sugar binding	IEA	F	8	20090512
RIGG00282	AJ720670	373918	ENSGALG00000009474	45.8.20	UniProtKB	P05094	GO:0003779	actin binding	IEA	F	10	20090512
RIGG00282	AJ720670	373918	ENSGALG00000009474	45.8.20	UniProtKB	Q5ZIW4	GO:0003779	actin binding	IEA	F	10	20090512
RIGG00282	AJ720670	373918	ENSGALG00000009474	45.8.20	UniProtKB	Q5ZJN7	GO:0003779	actin binding	IEA	F	10	20090512
RIGG00282	AJ720670	373918	ENSGALG00000009474	45.8.20	UniProtKB	Q5ZJN7	GO:0051015	actin filament binding	IEA	F	12	20090512
RIGG00282	AJ720670	373918	ENSGALG00000009474	45.8.20	UniProtKB	Q5ZJN7	GO:0051017	actin filament bundle formation	IEA	P	18	20090512
RIGG00282	AJ720670	373918	ENSGALG00000009474	45.8.20	UniProtKB	P05094	GO:0005509	calcium ion binding	IEA	F	10	20090512
RIGG00282	AJ720670	373918	ENSGALG00000009474	45.8.20	UniProtKB	P05094	GO:0005737	cytoplasm	IEA	C	12	20090512
RIGG00282	AJ720670	373918	ENSGALG00000009474	45.8.20	UniProtKB	P05094	GO:0005856	cytoskeleton	IEA	C	10	20090512
RIGG00282	AJ720670	373918	ENSGALG00000009474	45.8.20	UniProtKB	Q5ZJN7	GO:0005856	cytoskeleton	IEA	C	10	20090512
RIGG00282	AJ720670	373918	ENSGALG00000009474	45.8.20	UniProtKB	Q5ZJN7	GO:0005730	nucleolus	IEA	C	12	20090512
RIGG00282	AJ720670	373918	ENSGALG00000009474	45.8.20	UniProtKB	Q5ZJN7	GO:0005515	protein binding	IEA	F	6	20090512
RIGG00282	AJ720670	373918	ENSGALG00000009474	45.8.20	UniProtKB	Q5ZJN7	GO:0030018	Z disc	IEA	C	24	20090512
RIGG19291	AF450085	373919	ENSGALG00000016706	30.14.2	UniProtKB	Q8UVG3	GO:0005524	ATP binding	IEA	F	14	20090512
RIGG19291	AF450085	373919	ENSGALG00000016706	30.14.2	UniProtKB	Q8UWC8	GO:0005524	ATP binding	IEA	F	14	20090512
RIGG19291	AF450085	373919	ENSGALG00000016706	30.14.2	UniProtKB	Q9DDG3	GO:0005524	ATP binding	IEA	F	14	20090512
RIGG19291	AF450085	373919	ENSGALG00000016706	30.14.2	UniProtKB	Q8UVG3	GO:0003677	DNA binding	IEA	F	8	20090512
RIGG19291	AF450085	373919	ENSGALG00000016706	30.14.2	UniProtKB	Q8UWC8	GO:0003677	DNA binding	IEA	F	8	20090512
RIGG19291	AF450085	373919	ENSGALG00000016706	30.14.2	UniProtKB	Q9DDG3	GO:0003677	DNA binding	IEA	F	8	20090512
RIGG19291	AF450085	373919	ENSGALG00000016706	30.14.2	UniProtKB	Q8UVG3	GO:0005634	nucleus	IEA	C	10	20090512
RIGG19291	AF450085	373919	ENSGALG00000016706	30.14.2	UniProtKB	Q8UWC8	GO:0005634	nucleus	IEA	C	10	20090512
RIGG19291	AF450085	373919	ENSGALG00000016706	30.14.2	UniProtKB	Q9DDG3	GO:0005634	nucleus	IEA	C	10	20090512
RIGG19291	AF450085	373919	ENSGALG00000016706	30.14.2	UniProtKB	Q8UVG3	GO:0045449	regulation of transcription	IEA	P	12	20090512
RIGG19291	AF450085	373919	ENSGALG00000016706	30.14.2	UniProtKB	Q8UWC8	GO:0045449	regulation of transcription	IEA	P	12	20090512
RIGG19291	AF450085	373919	ENSGALG00000016706	30.14.2	UniProtKB	Q9DDG3	GO:0045449	regulation of transcription	IEA	P	12	20090512
RIGG19291	AF450085	373919	ENSGALG00000016706	30.14.2	UniProtKB	Q8UVG3	GO:0006355	regulation of transcription, DNA-dependent	IEA	P	14	20090512
RIGG19291	AF450085	373919	ENSGALG00000016706	30.14.2	UniProtKB	Q8UWC8	GO:0006355	regulation of transcription, DNA-dependent	IEA	P	14	20090512
RIGG19291	AF450085	373919	ENSGALG00000016706	30.14.2	UniProtKB	Q9DDG3	GO:0006355	regulation of transcription, DNA-dependent	IEA	P	14	20090512
RIGG19291	AF450085	373919	ENSGALG00000016706	30.14.2	UniProtKB	Q8UVG3	GO:0003700	transcription factor activity	IEA	F	10	20090512
RIGG19291	AF450085	373919	ENSGALG00000016706	30.14.2	UniProtKB	Q8UWC8	GO:0003700	transcription factor activity	IEA	F	10	20090512
RIGG19291	AF450085	373919	ENSGALG00000016706	30.14.2	UniProtKB	Q9DDG3	GO:0003700	transcription factor activity	IEA	F	10	20090512
RIGG19223	NM_204129	373920	ENSGALG00000016603	42.16.2	UniProtKB	Q71R46	GO:0005737	cytoplasm	IEA	C	12	20090512
RIGG19223	NM_204129	373920	ENSGALG00000016603	42.16.2	UniProtKB	Q90WD1	GO:0005737	cytoplasm	IEA	C	12	20090512
RIGG19223	NM_204129	373920	ENSGALG00000016603	42.16.2	UniProtKB	Q71R46	GO:0005622	intracellular	IEA	C	8	20090512
RIGG19223	NM_204129	373920	ENSGALG00000016603	42.16.2	UniProtKB	Q90WD1	GO:0005622	intracellular	IEA	C	8	20090512
RIGG19223	NM_204129	373920	ENSGALG00000016603	42.16.2	UniProtKB	Q71R46	GO:0046872	metal ion binding	IEA	F	8	20090512
RIGG19223	NM_204129	373920	ENSGALG00000016603	42.16.2	UniProtKB	Q90WD1	GO:0046872	metal ion binding	IEA	F	8	20090512
RIGG19223	NM_204129	373920	ENSGALG00000016603	42.16.2	UniProtKB	Q71R46	GO:0015630	microtubule cytoskeleton	IEA	C	12	20090512
RIGG19223	NM_204129	373920	ENSGALG00000016603	42.16.2	UniProtKB	Q90WD1	GO:0015630	microtubule cytoskeleton	IEA	C	12	20090512
RIGG19223	NM_204129	373920	ENSGALG00000016603	42.16.2	UniProtKB	Q71R46	GO:0007026	negative regulation of microtubule depolymerization	IEA	P	18	20090512
RIGG19223	NM_204129	373920	ENSGALG00000016603	42.16.2	UniProtKB	Q90WD1	GO:0007026	negative regulation of microtubule depolymerization	IEA	P	18	20090512
RIGG19223	NM_204129	373920	ENSGALG00000016603	42.16.2	UniProtKB	Q71R46	GO:0005515	protein binding	IEA	F	6	20090512
RIGG19223	NM_204129	373920	ENSGALG00000016603	42.16.2	UniProtKB	Q90WD1	GO:0005515	protein binding	IEA	F	6	20090512
RIGG19223	NM_204129	373920	ENSGALG00000016603	42.16.2	UniProtKB	Q71R46	GO:0008270	zinc ion binding	IEA	F	12	20090512
RIGG19223	NM_204129	373920	ENSGALG00000016603	42.16.2	UniProtKB	Q90WD1	GO:0008270	zinc ion binding	IEA	F	12	20090512
RIGG13743	AB073752	373922	ENSGALG00000007141	13.4.7	UniProtKB	Q8QFP8	GO:0005524	ATP binding	IEA	F	14	20090512
RIGG13743	AB073752	373922	ENSGALG00000007141	13.4.7	UniProtKB	Q8QFP8	GO:0042995	cell projection	IEA	C	8	20090512
RIGG13743	AB073752	373922	ENSGALG00000007141	13.4.7	UniProtKB	Q8QFP8	GO:0005737	cytoplasm	IEA	C	12	20090512
RIGG13743	AB073752	373922	ENSGALG00000007141	13.4.7	UniProtKB	Q8QFP8	GO:0016301	kinase activity	IEA	F	10	20090512
RIGG13743	AB073752	373922	ENSGALG00000007141	13.4.7	UniProtKB	Q8QFP8	GO:0046872	metal ion binding	IEA	F	8	20090512
RIGG13743	AB073752	373922	ENSGALG00000007141	13.4.7	UniProtKB	Q8QFP8	GO:0000166	nucleotide binding	IEA	F	6	20090512
RIGG13743	AB073752	373922	ENSGALG00000007141	13.4.7	UniProtKB	Q8QFP8	GO:0006468	protein amino acid phosphorylation	IEA	P	16	20090512
RIGG13743	AB073752	373922	ENSGALG00000007141	13.4.7	UniProtKB	Q8QFP8	GO:0005515	protein binding	IEA	F	6	20090512
RIGG13743	AB073752	373922	ENSGALG00000007141	13.4.7	UniProtKB	Q8QFP8	GO:0004672	protein kinase activity	IEA	F	12	20090512
RIGG13743	AB073752	373922	ENSGALG00000007141	13.4.7	UniProtKB	Q8QFP8	GO:0004674	protein serine/threonine kinase activity	IEA	F	14	20090512
RIGG13743	AB073752	373922	ENSGALG00000007141	13.4.7	UniProtKB	Q8QFP8	GO:0004713	protein tyrosine kinase activity	IEA	F	14	20090512
RIGG13743	AB073752	373922	ENSGALG00000007141	13.4.7	UniProtKB	Q8QFP8	GO:0016740	transferase activity	IEA	F	6	20090512
RIGG13743	AB073752	373922	ENSGALG00000007141	13.4.7	UniProtKB	Q8QFP8	GO:0008270	zinc ion binding	IEA	F	12	20090512
RIGG10324	AB073752	373922	ENSGALG00000001076	16.4.10	UniProtKB	Q8QFP8	GO:0005524	ATP binding	IEA	F	14	20090512
RIGG10324	AB073752	373922	ENSGALG00000001076	16.4.10	UniProtKB	Q8QFP8	GO:0042995	cell projection	IEA	C	8	20090512
RIGG10324	AB073752	373922	ENSGALG00000001076	16.4.10	UniProtKB	Q8QFP8	GO:0005737	cytoplasm	IEA	C	12	20090512
RIGG10324	AB073752	373922	ENSGALG00000001076	16.4.10	UniProtKB	Q8QFP8	GO:0016301	kinase activity	IEA	F	10	20090512
RIGG10324	AB073752	373922	ENSGALG00000001076	16.4.10	UniProtKB	Q8QFP8	GO:0046872	metal ion binding	IEA	F	8	20090512
RIGG10324	AB073752	373922	ENSGALG00000001076	16.4.10	UniProtKB	Q8QFP8	GO:0000166	nucleotide binding	IEA	F	6	20090512
RIGG10324	AB073752	373922	ENSGALG00000001076	16.4.10	UniProtKB	Q8QFP8	GO:0006468	protein amino acid phosphorylation	IEA	P	16	20090512
RIGG10324	AB073752	373922	ENSGALG00000001076	16.4.10	UniProtKB	Q8QFP8	GO:0005515	protein binding	IEA	F	6	20090512
RIGG10324	AB073752	373922	ENSGALG00000001076	16.4.10	UniProtKB	Q8QFP8	GO:0004672	protein kinase activity	IEA	F	12	20090512
RIGG10324	AB073752	373922	ENSGALG00000001076	16.4.10	UniProtKB	Q8QFP8	GO:0004674	protein serine/threonine kinase activity	IEA	F	14	20090512
RIGG10324	AB073752	373922	ENSGALG00000001076	16.4.10	UniProtKB	Q8QFP8	GO:0004713	protein tyrosine kinase activity	IEA	F	14	20090512
RIGG10324	AB073752	373922	ENSGALG00000001076	16.4.10	UniProtKB	Q8QFP8	GO:0016740	transferase activity	IEA	F	6	20090512
RIGG10324	AB073752	373922	ENSGALG00000001076	16.4.10	UniProtKB	Q8QFP8	GO:0008270	zinc ion binding	IEA	F	12	20090512
RIGG06663	NM_001012521	373923	ENSGALG00000008097	5.11.14	UniProtKB	Q5F3T7	GO:0005737	cytoplasm	IEA	C	12	20090512
RIGG06663	NM_001012521	373923	ENSGALG00000008097	5.11.14	UniProtKB	Q5F3T7	GO:0006397	mRNA processing	IEA	P	14	20090512
RIGG06663	NM_001012521	373923	ENSGALG00000008097	5.11.14	UniProtKB	A5A2G0	GO:0003676	nucleic acid binding	IEA	F	6	20090512
RIGG06663	NM_001012521	373923	ENSGALG00000008097	5.11.14	UniProtKB	Q5F3T7	GO:0003676	nucleic acid binding	IEA	F	6	20090512
RIGG06663	NM_001012521	373923	ENSGALG00000008097	5.11.14	UniProtKB	A5A2G0	GO:0000166	nucleotide binding	IEA	F	6	20090512
RIGG06663	NM_001012521	373923	ENSGALG00000008097	5.11.14	UniProtKB	Q5F3T7	GO:0000166	nucleotide binding	IEA	F	6	20090512
RIGG06663	NM_001012521	373923	ENSGALG00000008097	5.11.14	UniProtKB	Q5F3T7	GO:0005634	nucleus	IEA	C	10	20090512
RIGG06663	NM_001012521	373923	ENSGALG00000008097	5.11.14	UniProtKB	Q5F3T7	GO:0003723	RNA binding	IEA	F	8	20090512
RIGG11938	AY037891	373924	ENSGALG00000003903	45.14.9	UniProtKB	Q90X18	GO:0006816	calcium ion transport	IEA	P	16	20090512
RIGG11938	AY037891	373924	ENSGALG00000003903	45.14.9	UniProtKB	Q90X18	GO:0016021	integral to membrane	IEA	C	14	20090512
RIGG11938	AY037891	373924	ENSGALG00000003903	45.14.9	UniProtKB	Q90X18	GO:0016020	membrane	IEA	C	8	20090512
RIGG11938	AY037891	373924	ENSGALG00000003903	45.14.9	UniProtKB	Q90X18	GO:0005198	structural molecule activity	IEA	F	4	20090512
RIGG11938	AY037891	373924	ENSGALG00000003903	45.14.9	UniProtKB	Q90X18	GO:0005923	tight junction	IEA	C	18	20090512
RIGG11938	AY037891	373924	ENSGALG00000003903	45.14.9	UniProtKB	Q90X18	GO:0019226	transmission of nerve impulse	IEA	P	10	20090512
RIGG11938	AY037891	373924	ENSGALG00000003903	45.14.9	UniProtKB	Q90X18	GO:0005245	voltage-gated calcium channel activity	IEA	F	18	20090512
RIGG17763	AF246958	373925	ENSGALG00000014096	18.10.3	UniProtKB	Q8QGQ7	GO:0003677	DNA binding	IEA	F	8	20090512
RIGG17763	AF246958	373925	ENSGALG00000014096	18.10.3	UniProtKB	Q8QGQ7	GO:0005634	nucleus	IEA	C	10	20090512
RIGG17763	AF246958	373925	ENSGALG00000014096	18.10.3	UniProtKB	Q8QGQ7	GO:0045449	regulation of transcription	IEA	P	12	20090512
RIGG17763	AF246958	373925	ENSGALG00000014096	18.10.3	UniProtKB	Q8QGQ7	GO:0006355	regulation of transcription, DNA-dependent	IEA	P	14	20090512
RIGG17763	AF246958	373925	ENSGALG00000014096	18.10.3	UniProtKB	Q8QGQ7	GO:0048511	rhythmic process	IEA	P	4	20090512
RIGG17763	AF246958	373925	ENSGALG00000014096	18.10.3	UniProtKB	Q8QGQ7	GO:0004871	signal transducer activity	IEA	F	6	20090512
RIGG17763	AF246958	373925	ENSGALG00000014096	18.10.3	UniProtKB	Q8QGQ7	GO:0007165	signal transduction	IEA	P	8	20090512
RIGG17763	AF246958	373925	ENSGALG00000014096	18.10.3	UniProtKB	Q8QGQ7	GO:0006350	transcription	IEA	P	10	20090512
RIGG17763	AF246958	373925	ENSGALG00000014096	18.10.3	UniProtKB	Q8QGQ7	GO:0003700	transcription factor activity	IEA	F	10	20090512
RIGG17763	AF246958	373925	ENSGALG00000014096	18.10.3	UniProtKB	Q8QGQ7	GO:0030528	transcription regulator activity	IEA	F	4	20090512
RIGG14992	M58514	373926	ENSGALG00000009262	33.8.6	UniProtKB	Q02020	GO:0007596	blood coagulation	IEA	P	12	20090512
RIGG14992	M58514	373926	ENSGALG00000009262	33.8.6	UniProtKB	Q02020	GO:0005576	extracellular region	IEA	C	4	20090512
RIGG14992	M58514	373926	ENSGALG00000009262	33.8.6	UniProtKB	Q02020	GO:0005577	fibrinogen complex	IEA	C	10	20090512
RIGG14992	M58514	373926	ENSGALG00000009262	33.8.6	UniProtKB	Q02020	GO:0030168	platelet activation	IEA	P	10	20090512
RIGG14992	M58514	373926	ENSGALG00000009262	33.8.6	UniProtKB	Q02020	GO:0030674	protein binding, bridging	IEA	F	8	20090512
RIGG14992	M58514	373926	ENSGALG00000009262	33.8.6	UniProtKB	Q02020	GO:0051258	protein polymerization	IEA	P	12	20090512
RIGG14992	M58514	373926	ENSGALG00000009262	33.8.6	UniProtKB	Q02020	GO:0005102	receptor binding	IEA	F	8	20090512
RIGG14992	M58514	373926	ENSGALG00000009262	33.8.6	UniProtKB	Q02020	GO:0007165	signal transduction	IEA	P	8	20090512
RIGG17123	NM_204134	373927	ENSGALG00000012906	29.9.4	UniProtKB	Q8QGH3	GO:0005509	calcium ion binding	IEA	F	10	20090512
RIGG17123	NM_204134	373927	ENSGALG00000012906	29.9.4	UniProtKB	Q8QGH3	GO:0007155	cell adhesion	IEA	P	6	20090512
RIGG17123	NM_204134	373927	ENSGALG00000012906	29.9.4	UniProtKB	Q8QGH3	GO:0007156	homophilic cell adhesion	IEA	P	10	20090512
RIGG17123	NM_204134	373927	ENSGALG00000012906	29.9.4	UniProtKB	Q8QGH3	GO:0016021	integral to membrane	IEA	C	14	20090512
RIGG17123	NM_204134	373927	ENSGALG00000012906	29.9.4	UniProtKB	Q8QGH3	GO:0016020	membrane	IEA	C	8	20090512
RIGG17123	NM_204134	373927	ENSGALG00000012906	29.9.4	UniProtKB	Q8QGH3	GO:0005886	plasma membrane	IEA	C	10	20090512
RIGG17123	NM_204134	373927	ENSGALG00000012906	29.9.4	UniProtKB	Q8QGH3	GO:0005515	protein binding	IEA	F	6	20090512
RIGG07173	NM_001001460	373928	ENSGALG00000004974	44.1.13	UniProtKB	Q9I878	GO:0050544	arachidonic acid binding	IEA	F	14	20090512
RIGG07173	NM_001001460	373928	ENSGALG00000004974	44.1.13	UniProtKB	Q9I878	GO:0045165	cell fate commitment	IEA	P	10	20090512
RIGG07173	NM_001001460	373928	ENSGALG00000004974	44.1.13	UniProtKB	Q9I878	GO:0048469	cell maturation	IEA	P	8	20090512
RIGG07173	NM_001001460	373928	ENSGALG00000004974	44.1.13	UniProtKB	Q9I878	GO:0032869	cellular response to insulin stimulus	IEA	P	14	20090512
RIGG07173	NM_001001460	373928	ENSGALG00000004974	44.1.13	UniProtKB	Q9I878	GO:0005829	cytosol	IEA	C	16	20090512
RIGG07173	NM_001001460	373928	ENSGALG00000004974	44.1.13	UniProtKB	Q9I878	GO:0003677	DNA binding	IEA	F	8	20090512
RIGG07173	NM_001001460	373928	ENSGALG00000004974	44.1.13	UniProtKB	Q9I878	GO:0008144	drug binding	IEA	F	6	20090512
RIGG07173	NM_001001460	373928	ENSGALG00000004974	44.1.13	UniProtKB	Q9I878	GO:0030855	epithelial cell differentiation	IEA	P	10	20090512
RIGG07173	NM_001001460	373928	ENSGALG00000004974	44.1.13	UniProtKB	Q9I878	GO:0045444	fat cell differentiation	IEA	P	10	20090512
RIGG07173	NM_001001460	373928	ENSGALG00000004974	44.1.13	UniProtKB	Q9I878	GO:0042593	glucose homeostasis	IEA	P	14	20090512
RIGG07173	NM_001001460	373928	ENSGALG00000004974	44.1.13	UniProtKB	Q9I878	GO:0004879	ligand-dependent nuclear receptor activity	IEA	F	10	20090512
RIGG07173	NM_001001460	373928	ENSGALG00000004974	44.1.13	UniProtKB	Q9I878	GO:0042953	lipoprotein transport	IEA	P	12	20090512
RIGG07173	NM_001001460	373928	ENSGALG00000004974	44.1.13	UniProtKB	Q9I878	GO:0015909	long-chain fatty acid transport	IEA	P	14	20090512
RIGG07173	NM_001001460	373928	ENSGALG00000004974	44.1.13	UniProtKB	Q9I878	GO:0045713	low-density lipoprotein receptor biosynthetic process	IEA	P	16	20090512
RIGG07173	NM_001001460	373928	ENSGALG00000004974	44.1.13	UniProtKB	Q9I878	GO:0046872	metal ion binding	IEA	F	8	20090512
RIGG07173	NM_001001460	373928	ENSGALG00000004974	44.1.13	UniProtKB	Q9I878	GO:0030224	monocyte differentiation	IEA	P	16	20090512
RIGG07173	NM_001001460	373928	ENSGALG00000004974	44.1.13	UniProtKB	Q9I878	GO:0000122	negative regulation of transcription from RNA polymerase II promoter	IEA	P	14	20090512
RIGG07173	NM_001001460	373928	ENSGALG00000004974	44.1.13	UniProtKB	Q9I878	GO:0045892	negative regulation of transcription, DNA-dependent	IEA	P	16	20090512
RIGG07173	NM_001001460	373928	ENSGALG00000004974	44.1.13	UniProtKB	Q9I878	GO:0005634	nucleus	IEA	C	10	20090512
RIGG07173	NM_001001460	373928	ENSGALG00000004974	44.1.13	UniProtKB	Q9I878	GO:0001890	placenta development	IEA	P	12	20090512
RIGG07173	NM_001001460	373928	ENSGALG00000004974	44.1.13	UniProtKB	Q9I878	GO:0045600	positive regulation of fat cell differentiation	IEA	P	14	20090512
RIGG07173	NM_001001460	373928	ENSGALG00000004974	44.1.13	UniProtKB	Q9I878	GO:0045941	positive regulation of transcription	IEA	P	14	20090512
RIGG07173	NM_001001460	373928	ENSGALG00000004974	44.1.13	UniProtKB	Q9I878	GO:0045944	positive regulation of transcription from RNA polymerase II promoter	IEA	P	14	20090512
RIGG07173	NM_001001460	373928	ENSGALG00000004974	44.1.13	UniProtKB	Q9I878	GO:0005515	protein binding	IEA	F	6	20090512
RIGG07173	NM_001001460	373928	ENSGALG00000004974	44.1.13	UniProtKB	Q9I878	GO:0004872	receptor activity	IEA	F	8	20090512
RIGG07173	NM_001001460	373928	ENSGALG00000004974	44.1.13	UniProtKB	Q9I878	GO:0008217	regulation of blood pressure	IEA	P	12	20090512
RIGG07173	NM_001001460	373928	ENSGALG00000004974	44.1.13	UniProtKB	Q9I878	GO:0045598	regulation of fat cell differentiation	IEA	P	12	20090512
RIGG07173	NM_001001460	373928	ENSGALG00000004974	44.1.13	UniProtKB	Q9I878	GO:0045449	regulation of transcription	IEA	P	12	20090512
RIGG07173	NM_001001460	373928	ENSGALG00000004974	44.1.13	UniProtKB	Q9I878	GO:0006355	regulation of transcription, DNA-dependent	IEA	P	14	20090512
RIGG07173	NM_001001460	373928	ENSGALG00000004974	44.1.13	UniProtKB	Q9I878	GO:0033993	response to lipid	IEA	P	10	20090512
RIGG07173	NM_001001460	373928	ENSGALG00000004974	44.1.13	UniProtKB	Q9I878	GO:0055098	response to low density lipoprotein stimulus	IEA	P	10	20090512
RIGG07173	NM_001001460	373928	ENSGALG00000004974	44.1.13	UniProtKB	Q9I878	GO:0046965	retinoid X receptor binding	IEA	F	12	20090512
RIGG07173	NM_001001460	373928	ENSGALG00000004974	44.1.13	UniProtKB	Q9I878	GO:0043565	sequence-specific DNA binding	IEA	F	10	20090512
RIGG07173	NM_001001460	373928	ENSGALG00000004974	44.1.13	UniProtKB	Q9I878	GO:0007165	signal transduction	IEA	P	8	20090512
RIGG07173	NM_001001460	373928	ENSGALG00000004974	44.1.13	UniProtKB	Q9I878	GO:0003707	steroid hormone receptor activity	IEA	F	12	20090512
RIGG07173	NM_001001460	373928	ENSGALG00000004974	44.1.13	UniProtKB	Q9I878	GO:0006350	transcription	IEA	P	10	20090512
RIGG07173	NM_001001460	373928	ENSGALG00000004974	44.1.13	UniProtKB	Q9I878	GO:0016563	transcription activator activity	IEA	F	6	20090512
RIGG07173	NM_001001460	373928	ENSGALG00000004974	44.1.13	UniProtKB	Q9I878	GO:0033613	transcription activator binding	IEA	F	8	20090512
RIGG07173	NM_001001460	373928	ENSGALG00000004974	44.1.13	UniProtKB	Q9I878	GO:0003700	transcription factor activity	IEA	F	10	20090512
RIGG07173	NM_001001460	373928	ENSGALG00000004974	44.1.13	UniProtKB	Q9I878	GO:0016564	transcription repressor activity	IEA	F	6	20090512
RIGG07173	NM_001001460	373928	ENSGALG00000004974	44.1.13	UniProtKB	Q9I878	GO:0050872	white fat cell differentiation	IEA	P	12	20090512
RIGG07173	NM_001001460	373928	ENSGALG00000004974	44.1.13	UniProtKB	Q9I878	GO:0008270	zinc ion binding	IEA	F	12	20090512
RIGG20370	AJ719470	373930	ENSGALG00000008435	10.20.1	UniProtKB	Q8QGH2	GO:0005737	cytoplasm	IEA	C	12	20090512
RIGG20370	AJ719470	373930	ENSGALG00000008435	10.20.1	UniProtKB	Q8QGH2	GO:0005634	nucleus	IEA	C	10	20090512
RIGG20370	AJ719470	373930	ENSGALG00000008435	10.20.1	UniProtKB	Q8QGH2	GO:0006464	protein modification process	IEA	P	12	20090512
RIGG20370	AJ719470	373930	ENSGALG00000008435	10.20.1	UniProtKB	Q8QGH2	GO:0006511	ubiquitin-dependent protein catabolic process	IEA	P	16	20090512
RIGG14054	NM_204136	373931	ENSGALG00000007669	16.15.7	UniProtKB	O73691	GO:0003677	DNA binding	IEA	F	8	20090512
RIGG14054	NM_204136	373931	ENSGALG00000007669	16.15.7	UniProtKB	O73691	GO:0005622	intracellular	IEA	C	8	20090512
RIGG14054	NM_204136	373931	ENSGALG00000007669	16.15.7	UniProtKB	Q5ZLU9	GO:0005622	intracellular	IEA	C	8	20090512
RIGG14054	NM_204136	373931	ENSGALG00000007669	16.15.7	UniProtKB	Q8QG62	GO:0005622	intracellular	IEA	C	8	20090512
RIGG14054	NM_204136	373931	ENSGALG00000007669	16.15.7	UniProtKB	O73691	GO:0046872	metal ion binding	IEA	F	8	20090512
RIGG14054	NM_204136	373931	ENSGALG00000007669	16.15.7	UniProtKB	O73691	GO:0000122	negative regulation of transcription from RNA polymerase II promoter	IEA	P	14	20090512
RIGG14054	NM_204136	373931	ENSGALG00000007669	16.15.7	UniProtKB	O73691	GO:0003676	nucleic acid binding	IEA	F	6	20090512
RIGG14054	NM_204136	373931	ENSGALG00000007669	16.15.7	UniProtKB	Q5ZLU9	GO:0003676	nucleic acid binding	IEA	F	6	20090512
RIGG14054	NM_204136	373931	ENSGALG00000007669	16.15.7	UniProtKB	Q8QG62	GO:0003676	nucleic acid binding	IEA	F	6	20090512
RIGG14054	NM_204136	373931	ENSGALG00000007669	16.15.7	UniProtKB	O73691	GO:0005634	nucleus	IEA	C	10	20090512
RIGG14054	NM_204136	373931	ENSGALG00000007669	16.15.7	UniProtKB	O73691	GO:0045941	positive regulation of transcription	IEA	P	14	20090512
RIGG14054	NM_204136	373931	ENSGALG00000007669	16.15.7	UniProtKB	O73691	GO:0006355	regulation of transcription, DNA-dependent	IEA	P	14	20090512
RIGG14054	NM_204136	373931	ENSGALG00000007669	16.15.7	UniProtKB	O73691	GO:0030217	T cell differentiation	IEA	P	12	20090512
RIGG14054	NM_204136	373931	ENSGALG00000007669	16.15.7	UniProtKB	O73691	GO:0006350	transcription	IEA	P	10	20090512
RIGG14054	NM_204136	373931	ENSGALG00000007669	16.15.7	UniProtKB	O73691	GO:0003700	transcription factor activity	IEA	F	10	20090512
RIGG14054	NM_204136	373931	ENSGALG00000007669	16.15.7	UniProtKB	O73691	GO:0008270	zinc ion binding	IEA	F	12	20090512
RIGG14054	NM_204136	373931	ENSGALG00000007669	16.15.7	UniProtKB	Q5ZLU9	GO:0008270	zinc ion binding	IEA	F	12	20090512
RIGG14054	NM_204136	373931	ENSGALG00000007669	16.15.7	UniProtKB	Q8QG62	GO:0008270	zinc ion binding	IEA	F	12	20090512
RIGG09692	AB042507	373932		35.4.11	UniProtKB	Q98TG7	GO:0003677	DNA binding	IEA	F	8	20090512
RIGG09692	AB042507	373932		35.4.11	UniProtKB	Q9PRJ1	GO:0003677	DNA binding	IEA	F	8	20090512
RIGG09692	AB042507	373932		35.4.11	UniProtKB	Q98TG7	GO:0005634	nucleus	IEA	C	10	20090512
RIGG09692	AB042507	373932		35.4.11	UniProtKB	Q9PRJ1	GO:0005634	nucleus	IEA	C	10	20090512
RIGG09692	AB042507	373932		35.4.11	UniProtKB	Q98TG7	GO:0045449	regulation of transcription	IEA	P	12	20090512
RIGG09692	AB042507	373932		35.4.11	UniProtKB	Q9PRJ1	GO:0045449	regulation of transcription	IEA	P	12	20090512
RIGG09692	AB042507	373932		35.4.11	UniProtKB	Q98TG7	GO:0006355	regulation of transcription, DNA-dependent	IEA	P	14	20090512
RIGG09692	AB042507	373932		35.4.11	UniProtKB	Q9PRJ1	GO:0006355	regulation of transcription, DNA-dependent	IEA	P	14	20090512
RIGG09692	AB042507	373932		35.4.11	UniProtKB	Q98TG7	GO:0043565	sequence-specific DNA binding	IEA	F	10	20090512
RIGG09692	AB042507	373932		35.4.11	UniProtKB	Q9PRJ1	GO:0043565	sequence-specific DNA binding	IEA	F	10	20090512
RIGG09692	AB042507	373932		35.4.11	UniProtKB	Q98TG7	GO:0003700	transcription factor activity	IEA	F	10	20090512
RIGG09692	AB042507	373932		35.4.11	UniProtKB	Q9PRJ1	GO:0003700	transcription factor activity	IEA	F	10	20090512
RIGG09692	AB042507	373932		35.4.11	UniProtKB	Q98TG7	GO:0030528	transcription regulator activity	IEA	F	4	20090512
RIGG09692	AB042507	373932		35.4.11	UniProtKB	Q9PRJ1	GO:0030528	transcription regulator activity	IEA	F	4	20090512
RIGG09677	AY078349	373933	ENSGALG00000017238	5.10.11	UniProtKB	Q8QH06	GO:0004930	G-protein coupled receptor activity	IEA	F	12	20090512
RIGG09677	AY078349	373933	ENSGALG00000017238	5.10.11	UniProtKB	Q98UC4	GO:0004930	G-protein coupled receptor activity	IEA	F	12	20090512
RIGG09677	AY078349	373933	ENSGALG00000017238	5.10.11	UniProtKB	Q98UC5	GO:0004930	G-protein coupled receptor activity	IEA	F	12	20090512
RIGG09677	AY078349	373933	ENSGALG00000017238	5.10.11	UniProtKB	Q98UC6	GO:0004930	G-protein coupled receptor activity	IEA	F	12	20090512
RIGG09677	AY078349	373933	ENSGALG00000017238	5.10.11	UniProtKB	Q8QH06	GO:0007186	G-protein coupled receptor protein signaling pathway	IEA	P	12	20090512
RIGG09677	AY078349	373933	ENSGALG00000017238	5.10.11	UniProtKB	Q98UC4	GO:0007186	G-protein coupled receptor protein signaling pathway	IEA	P	12	20090512
RIGG09677	AY078349	373933	ENSGALG00000017238	5.10.11	UniProtKB	Q98UC5	GO:0007186	G-protein coupled receptor protein signaling pathway	IEA	P	12	20090512
RIGG09677	AY078349	373933	ENSGALG00000017238	5.10.11	UniProtKB	Q98UC6	GO:0007186	G-protein coupled receptor protein signaling pathway	IEA	P	12	20090512
RIGG09677	AY078349	373933	ENSGALG00000017238	5.10.11	UniProtKB	Q8QH06	GO:0016021	integral to membrane	IEA	C	14	20090512
RIGG09677	AY078349	373933	ENSGALG00000017238	5.10.11	UniProtKB	Q98UC4	GO:0016021	integral to membrane	IEA	C	14	20090512
RIGG09677	AY078349	373933	ENSGALG00000017238	5.10.11	UniProtKB	Q98UC5	GO:0016021	integral to membrane	IEA	C	14	20090512
RIGG09677	AY078349	373933	ENSGALG00000017238	5.10.11	UniProtKB	Q98UC6	GO:0016021	integral to membrane	IEA	C	14	20090512
RIGG09677	AY078349	373933	ENSGALG00000017238	5.10.11	UniProtKB	Q8QH06	GO:0016020	membrane	IEA	C	8	20090512
RIGG09677	AY078349	373933	ENSGALG00000017238	5.10.11	UniProtKB	Q98UC4	GO:0016020	membrane	IEA	C	8	20090512
RIGG09677	AY078349	373933	ENSGALG00000017238	5.10.11	UniProtKB	Q98UC5	GO:0016020	membrane	IEA	C	8	20090512
RIGG09677	AY078349	373933	ENSGALG00000017238	5.10.11	UniProtKB	Q98UC6	GO:0016020	membrane	IEA	C	8	20090512
RIGG09677	AY078349	373933	ENSGALG00000017238	5.10.11	UniProtKB	Q98UC4	GO:0005886	plasma membrane	IEA	C	10	20090512
RIGG09677	AY078349	373933	ENSGALG00000017238	5.10.11	UniProtKB	Q98UC5	GO:0005886	plasma membrane	IEA	C	10	20090512
RIGG09677	AY078349	373933	ENSGALG00000017238	5.10.11	UniProtKB	Q98UC6	GO:0005886	plasma membrane	IEA	C	10	20090512
RIGG09677	AY078349	373933	ENSGALG00000017238	5.10.11	UniProtKB	Q8QH06	GO:0004872	receptor activity	IEA	F	8	20090512
RIGG09677	AY078349	373933	ENSGALG00000017238	5.10.11	UniProtKB	Q98UC4	GO:0004872	receptor activity	IEA	F	8	20090512
RIGG09677	AY078349	373933	ENSGALG00000017238	5.10.11	UniProtKB	Q98UC5	GO:0004872	receptor activity	IEA	F	8	20090512
RIGG09677	AY078349	373933	ENSGALG00000017238	5.10.11	UniProtKB	Q98UC6	GO:0004872	receptor activity	IEA	F	8	20090512
RIGG09677	AY078349	373933	ENSGALG00000017238	5.10.11	UniProtKB	Q8QH06	GO:0004871	signal transducer activity	IEA	F	6	20090512
RIGG09677	AY078349	373933	ENSGALG00000017238	5.10.11	UniProtKB	Q98UC4	GO:0004871	signal transducer activity	IEA	F	6	20090512
RIGG09677	AY078349	373933	ENSGALG00000017238	5.10.11	UniProtKB	Q98UC5	GO:0004871	signal transducer activity	IEA	F	6	20090512
RIGG09677	AY078349	373933	ENSGALG00000017238	5.10.11	UniProtKB	Q98UC6	GO:0004871	signal transducer activity	IEA	F	6	20090512
RIGG09677	AY078349	373933	ENSGALG00000017238	5.10.11	UniProtKB	Q8QH06	GO:0007165	signal transduction	IEA	P	8	20090512
RIGG09677	AY078349	373933	ENSGALG00000017238	5.10.11	UniProtKB	Q98UC4	GO:0007165	signal transduction	IEA	P	8	20090512
RIGG09677	AY078349	373933	ENSGALG00000017238	5.10.11	UniProtKB	Q98UC5	GO:0007165	signal transduction	IEA	P	8	20090512
RIGG09677	AY078349	373933	ENSGALG00000017238	5.10.11	UniProtKB	Q98UC6	GO:0007165	signal transduction	IEA	P	8	20090512
RIGG16084	NM_204139	373934	ENSGALG00000023129	35.8.5	UniProtKB	Q90X25	GO:0003677	DNA binding	IEA	F	8	20090512
RIGG16084	NM_204139	373934	ENSGALG00000023129	35.8.5	UniProtKB	Q90X25	GO:0007275	multicellular organismal development	IEA	P	6	20090512
RIGG16084	NM_204139	373934	ENSGALG00000023129	35.8.5	UniProtKB	Q90X25	GO:0005634	nucleus	IEA	C	10	20090512
RIGG16084	NM_204139	373934	ENSGALG00000023129	35.8.5	UniProtKB	Q90X25	GO:0045449	regulation of transcription	IEA	P	12	20090512
RIGG16084	NM_204139	373934	ENSGALG00000023129	35.8.5	UniProtKB	Q90X25	GO:0006355	regulation of transcription, DNA-dependent	IEA	P	14	20090512
RIGG16084	NM_204139	373934	ENSGALG00000023129	35.8.5	UniProtKB	Q90X25	GO:0043565	sequence-specific DNA binding	IEA	F	10	20090512
RIGG16084	NM_204139	373934	ENSGALG00000023129	35.8.5	UniProtKB	Q90X25	GO:0006350	transcription	IEA	P	10	20090512
RIGG16084	NM_204139	373934	ENSGALG00000023129	35.8.5	UniProtKB	Q90X25	GO:0003700	transcription factor activity	IEA	F	10	20090512
RIGG16084	NM_204139	373934	ENSGALG00000023129	35.8.5	UniProtKB	Q90X25	GO:0030528	transcription regulator activity	IEA	F	4	20090512
RIGG19431	XM_417018	373935	ENSGALG00000016933	21.18.2	UniProtKB	Q8QHJ0	GO:0005737	cytoplasm	IEA	C	12	20090512
RIGG19431	XM_417018	373935	ENSGALG00000016933	21.18.2	UniProtKB	Q8QHJ0	GO:0000166	nucleotide binding	IEA	F	6	20090512
RIGG19431	XM_417018	373935	ENSGALG00000016933	21.18.2	UniProtKB	Q8QHJ0	GO:0005634	nucleus	IEA	C	10	20090512
RIGG19431	XM_417018	373935	ENSGALG00000016933	21.18.2	UniProtKB	Q8QHJ0	GO:0005515	protein binding	IEA	F	6	20090512
RIGG19431	XM_417018	373935	ENSGALG00000016933	21.18.2	UniProtKB	Q8QHJ0	GO:0045449	regulation of transcription	IEA	P	12	20090512
RIGG19431	XM_417018	373935	ENSGALG00000016933	21.18.2	UniProtKB	Q8QHJ0	GO:0003700	transcription factor activity	IEA	F	10	20090512
RIGG19431	XM_417018	373935	ENSGALG00000016933	21.18.2	UniProtKB	Q8QHJ0	GO:0005667	transcription factor complex	IEA	C	16	20090512
RIGG07052	AB046396	373936	ENSGALG00000000474	19.13.14	UniProtKB	Q98TF6	GO:0005622	intracellular	IEA	C	8	20090512
RIGG07052	AB046396	373936	ENSGALG00000000474	19.13.14	UniProtKB	Q98TF6	GO:0030529	ribonucleoprotein complex	IEA	C	12	20090512
RIGG07052	AB046396	373936	ENSGALG00000000474	19.13.14	UniProtKB	Q98TF6	GO:0005840	ribosome	IEA	C	16	20090512
RIGG07052	AB046396	373936	ENSGALG00000000474	19.13.14	UniProtKB	Q98TF6	GO:0003735	structural constituent of ribosome	IEA	F	6	20090512
RIGG07052	AB046396	373936	ENSGALG00000000474	19.13.14	UniProtKB	Q98TF6	GO:0006412	translation	IEA	P	12	20090512
RIGG10120	AB046394	373937	ENSGALG00000000719	17.15.11	UniProtKB	Q98TF8	GO:0046632	alpha-beta T cell differentiation	IEA	P	14	20090512
RIGG10120	AB046394	373937	ENSGALG00000000719	17.15.11	UniProtKB	Q98TF8	GO:0008201	heparin binding	IEA	F	12	20090512
RIGG10120	AB046394	373937	ENSGALG00000000719	17.15.11	UniProtKB	Q98TF8	GO:0005622	intracellular	IEA	C	8	20090512
RIGG10120	AB046394	373937	ENSGALG00000000719	17.15.11	UniProtKB	Q98TF8	GO:0030529	ribonucleoprotein complex	IEA	C	12	20090512
RIGG10120	AB046394	373937	ENSGALG00000000719	17.15.11	UniProtKB	Q98TF8	GO:0005840	ribosome	IEA	C	16	20090512
RIGG10120	AB046394	373937	ENSGALG00000000719	17.15.11	UniProtKB	Q98TF8	GO:0003735	structural constituent of ribosome	IEA	F	6	20090512
RIGG10120	AB046394	373937	ENSGALG00000000719	17.15.11	UniProtKB	Q98TF8	GO:0006412	translation	IEA	P	12	20090512
RIGG11260	NM_204142	373938	ENSGALG00000002699	27.19.10	UniProtKB	Q8UUX5	GO:0016477	cell migration	IEA	P	8	20090512
RIGG11260	NM_204142	373938	ENSGALG00000002699	27.19.10	UniProtKB	Q8UUX5	GO:0030031	cell projection assembly	IEA	P	14	20090512
RIGG11260	NM_204142	373938	ENSGALG00000002699	27.19.10	UniProtKB	Q8UUX5	GO:0005737	cytoplasm	IEA	C	12	20090512
RIGG11260	NM_204142	373938	ENSGALG00000002699	27.19.10	UniProtKB	Q8UUX5	GO:0005154	epidermal growth factor receptor binding	IEA	F	10	20090512
RIGG11260	NM_204142	373938	ENSGALG00000002699	27.19.10	UniProtKB	Q8UUX5	GO:0005085	guanyl-nucleotide exchange factor activity	IEA	F	8	20090512
RIGG11260	NM_204142	373938	ENSGALG00000002699	27.19.10	UniProtKB	Q8UUX5	GO:0005622	intracellular	IEA	C	8	20090512
RIGG11260	NM_204142	373938	ENSGALG00000002699	27.19.10	UniProtKB	Q8UUX5	GO:0007242	intracellular signaling cascade	IEA	P	10	20090512
RIGG11260	NM_204142	373938	ENSGALG00000002699	27.19.10	UniProtKB	Q8UUX5	GO:0030032	lamellipodium assembly	IEA	P	16	20090512
RIGG11260	NM_204142	373938	ENSGALG00000002699	27.19.10	UniProtKB	Q8UUX5	GO:0046872	metal ion binding	IEA	F	8	20090512
RIGG11260	NM_204142	373938	ENSGALG00000002699	27.19.10	UniProtKB	Q8UUX5	GO:0005886	plasma membrane	IEA	C	10	20090512
RIGG11260	NM_204142	373938	ENSGALG00000002699	27.19.10	UniProtKB	Q8UUX5	GO:0043552	positive regulation of phosphoinositide 3-kinase activity	IEA	P	18	20090512
RIGG11260	NM_204142	373938	ENSGALG00000002699	27.19.10	UniProtKB	Q8UUX5	GO:0005515	protein binding	IEA	F	6	20090512
RIGG11260	NM_204142	373938	ENSGALG00000002699	27.19.10	UniProtKB	Q8UUX5	GO:0035023	regulation of Rho protein signal transduction	IEA	P	18	20090512
RIGG11260	NM_204142	373938	ENSGALG00000002699	27.19.10	UniProtKB	Q8UUX5	GO:0005089	Rho guanyl-nucleotide exchange factor activity	IEA	F	12	20090512
RIGG11260	NM_204142	373938	ENSGALG00000002699	27.19.10	UniProtKB	Q8UUX5	GO:0007264	small GTPase mediated signal transduction	IEA	P	12	20090512
RIGG11260	NM_204142	373938	ENSGALG00000002699	27.19.10	UniProtKB	Q8UUX5	GO:0008270	zinc ion binding	IEA	F	12	20090512
RIGG11260	NM_204142	373938	ENSGALG00000002699	27.19.10	GenBank	XP_427836	GO:0005856	cytoskeleton	ISO	C	15	20090512
RIGG11260	NM_204142	373938	ENSGALG00000002699	27.19.10	GenBank	XP_427836	GO:0008022	protein C-terminus binding	ISO	F	12	20090512
RIGG11260	NM_204142	373938	ENSGALG00000002699	27.19.10	GenBank	XP_427836	GO:0008016	regulation of heart contraction	ISO	P	21	20090512
RIGG11260	NM_204142	373938	ENSGALG00000002699	27.19.10	GenBank	XP_427836	GO:0006986	response to unfolded protein	ISO	P	15	20090512
RIGG00794	AJ851569	373939	ENSGALG00000001915	2.20.20	UniProtKB	Q8UUX6	GO:0016477	cell migration	IEA	P	8	20090512
RIGG00794	AJ851569	373939	ENSGALG00000001915	2.20.20	UniProtKB	Q8UUX6	GO:0030031	cell projection assembly	IEA	P	14	20090512
RIGG00794	AJ851569	373939	ENSGALG00000001915	2.20.20	UniProtKB	Q8UUX6	GO:0005737	cytoplasm	IEA	C	12	20090512
RIGG00794	AJ851569	373939	ENSGALG00000001915	2.20.20	UniProtKB	Q8UUX6	GO:0005154	epidermal growth factor receptor binding	IEA	F	10	20090512
RIGG00794	AJ851569	373939	ENSGALG00000001915	2.20.20	UniProtKB	Q8UUX6	GO:0005085	guanyl-nucleotide exchange factor activity	IEA	F	8	20090512
RIGG00794	AJ851569	373939	ENSGALG00000001915	2.20.20	UniProtKB	Q8UUX6	GO:0007229	integrin-mediated signaling pathway	IEA	P	12	20090512
RIGG00794	AJ851569	373939	ENSGALG00000001915	2.20.20	UniProtKB	Q8UUX6	GO:0005622	intracellular	IEA	C	8	20090512
RIGG00794	AJ851569	373939	ENSGALG00000001915	2.20.20	UniProtKB	Q8UUX6	GO:0007242	intracellular signaling cascade	IEA	P	10	20090512
RIGG00794	AJ851569	373939	ENSGALG00000001915	2.20.20	UniProtKB	Q8UUX6	GO:0030032	lamellipodium assembly	IEA	P	16	20090512
RIGG00794	AJ851569	373939	ENSGALG00000001915	2.20.20	UniProtKB	Q8UUX6	GO:0046872	metal ion binding	IEA	F	8	20090512
RIGG00794	AJ851569	373939	ENSGALG00000001915	2.20.20	UniProtKB	Q8UUX6	GO:0005886	plasma membrane	IEA	C	10	20090512
RIGG00794	AJ851569	373939	ENSGALG00000001915	2.20.20	UniProtKB	Q8UUX6	GO:0045785	positive regulation of cell adhesion	IEA	P	10	20090512
RIGG00794	AJ851569	373939	ENSGALG00000001915	2.20.20	UniProtKB	Q8UUX6	GO:0043552	positive regulation of phosphoinositide 3-kinase activity	IEA	P	18	20090512
RIGG00794	AJ851569	373939	ENSGALG00000001915	2.20.20	UniProtKB	Q8UUX6	GO:0005515	protein binding	IEA	F	6	20090512
RIGG00794	AJ851569	373939	ENSGALG00000001915	2.20.20	UniProtKB	Q8UUX6	GO:0030676	Rac guanyl-nucleotide exchange factor activity	IEA	F	14	20090512
RIGG00794	AJ851569	373939	ENSGALG00000001915	2.20.20	UniProtKB	Q8UUX6	GO:0043087	regulation of GTPase activity	IEA	P	12	20090512
RIGG00794	AJ851569	373939	ENSGALG00000001915	2.20.20	UniProtKB	Q8UUX6	GO:0035023	regulation of Rho protein signal transduction	IEA	P	18	20090512
RIGG00794	AJ851569	373939	ENSGALG00000001915	2.20.20	UniProtKB	Q8UUX6	GO:0005089	Rho guanyl-nucleotide exchange factor activity	IEA	F	12	20090512
RIGG00794	AJ851569	373939	ENSGALG00000001915	2.20.20	UniProtKB	Q8UUX6	GO:0007264	small GTPase mediated signal transduction	IEA	P	12	20090512
RIGG00794	AJ851569	373939	ENSGALG00000001915	2.20.20	UniProtKB	Q8UUX6	GO:0006906	vesicle fusion	IEA	P	12	20090512
RIGG00794	AJ851569	373939	ENSGALG00000001915	2.20.20	UniProtKB	Q8UUX6	GO:0008270	zinc ion binding	IEA	F	12	20090512
RIGG10784	AJ851569	373939	ENSGALG00000001915	29.10.10	UniProtKB	Q8UUX6	GO:0016477	cell migration	IEA	P	8	20090512
RIGG10784	AJ851569	373939	ENSGALG00000001915	29.10.10	UniProtKB	Q8UUX6	GO:0030031	cell projection assembly	IEA	P	14	20090512
RIGG10784	AJ851569	373939	ENSGALG00000001915	29.10.10	UniProtKB	Q8UUX6	GO:0005737	cytoplasm	IEA	C	12	20090512
RIGG10784	AJ851569	373939	ENSGALG00000001915	29.10.10	UniProtKB	Q8UUX6	GO:0005154	epidermal growth factor receptor binding	IEA	F	10	20090512
RIGG10784	AJ851569	373939	ENSGALG00000001915	29.10.10	UniProtKB	Q8UUX6	GO:0005085	guanyl-nucleotide exchange factor activity	IEA	F	8	20090512
RIGG10784	AJ851569	373939	ENSGALG00000001915	29.10.10	UniProtKB	Q8UUX6	GO:0007229	integrin-mediated signaling pathway	IEA	P	12	20090512
RIGG10784	AJ851569	373939	ENSGALG00000001915	29.10.10	UniProtKB	Q8UUX6	GO:0005622	intracellular	IEA	C	8	20090512
RIGG10784	AJ851569	373939	ENSGALG00000001915	29.10.10	UniProtKB	Q8UUX6	GO:0007242	intracellular signaling cascade	IEA	P	10	20090512
RIGG10784	AJ851569	373939	ENSGALG00000001915	29.10.10	UniProtKB	Q8UUX6	GO:0030032	lamellipodium assembly	IEA	P	16	20090512
RIGG10784	AJ851569	373939	ENSGALG00000001915	29.10.10	UniProtKB	Q8UUX6	GO:0046872	metal ion binding	IEA	F	8	20090512
RIGG10784	AJ851569	373939	ENSGALG00000001915	29.10.10	UniProtKB	Q8UUX6	GO:0005886	plasma membrane	IEA	C	10	20090512
RIGG10784	AJ851569	373939	ENSGALG00000001915	29.10.10	UniProtKB	Q8UUX6	GO:0045785	positive regulation of cell adhesion	IEA	P	10	20090512
RIGG10784	AJ851569	373939	ENSGALG00000001915	29.10.10	UniProtKB	Q8UUX6	GO:0043552	positive regulation of phosphoinositide 3-kinase activity	IEA	P	18	20090512
RIGG10784	AJ851569	373939	ENSGALG00000001915	29.10.10	UniProtKB	Q8UUX6	GO:0005515	protein binding	IEA	F	6	20090512
RIGG10784	AJ851569	373939	ENSGALG00000001915	29.10.10	UniProtKB	Q8UUX6	GO:0030676	Rac guanyl-nucleotide exchange factor activity	IEA	F	14	20090512
RIGG10784	AJ851569	373939	ENSGALG00000001915	29.10.10	UniProtKB	Q8UUX6	GO:0043087	regulation of GTPase activity	IEA	P	12	20090512
RIGG10784	AJ851569	373939	ENSGALG00000001915	29.10.10	UniProtKB	Q8UUX6	GO:0035023	regulation of Rho protein signal transduction	IEA	P	18	20090512
RIGG10784	AJ851569	373939	ENSGALG00000001915	29.10.10	UniProtKB	Q8UUX6	GO:0005089	Rho guanyl-nucleotide exchange factor activity	IEA	F	12	20090512
RIGG10784	AJ851569	373939	ENSGALG00000001915	29.10.10	UniProtKB	Q8UUX6	GO:0007264	small GTPase mediated signal transduction	IEA	P	12	20090512
RIGG10784	AJ851569	373939	ENSGALG00000001915	29.10.10	UniProtKB	Q8UUX6	GO:0006906	vesicle fusion	IEA	P	12	20090512
RIGG10784	AJ851569	373939	ENSGALG00000001915	29.10.10	UniProtKB	Q8UUX6	GO:0008270	zinc ion binding	IEA	F	12	20090512
RIGG10698	L35570	373940	ENSGALG00000003928	48.11.10	UniProtKB	P53412	GO:0030154	cell differentiation	IEA	P	8	20090512
RIGG10698	L35570	373940	ENSGALG00000003928	48.11.10	UniProtKB	Q8UVD2	GO:0030154	cell differentiation	IEA	P	8	20090512
RIGG10698	L35570	373940	ENSGALG00000003928	48.11.10	UniProtKB	P53412	GO:0003677	DNA binding	IEA	F	8	20090512
RIGG10698	L35570	373940	ENSGALG00000003928	48.11.10	UniProtKB	Q8UVD2	GO:0003677	DNA binding	IEA	F	8	20090512
RIGG10698	L35570	373940	ENSGALG00000003928	48.11.10	UniProtKB	P53412	GO:0009953	dorsal/ventral pattern formation	IEA	P	12	20090512
RIGG10698	L35570	373940	ENSGALG00000003928	48.11.10	UniProtKB	Q8UVD2	GO:0009953	dorsal/ventral pattern formation	IEA	P	12	20090512
RIGG10698	L35570	373940	ENSGALG00000003928	48.11.10	UniProtKB	P53412	GO:0021526	medial motor column neuron differentiation	IEA	P	18	20090512
RIGG10698	L35570	373940	ENSGALG00000003928	48.11.10	UniProtKB	Q8UVD2	GO:0021526	medial motor column neuron differentiation	IEA	P	18	20090512
RIGG10698	L35570	373940	ENSGALG00000003928	48.11.10	UniProtKB	P53412	GO:0046872	metal ion binding	IEA	F	8	20090512
RIGG10698	L35570	373940	ENSGALG00000003928	48.11.10	UniProtKB	Q8UVD2	GO:0046872	metal ion binding	IEA	F	8	20090512
RIGG10698	L35570	373940	ENSGALG00000003928	48.11.10	UniProtKB	P53412	GO:0008045	motor axon guidance	IEA	P	12	20090512
RIGG10698	L35570	373940	ENSGALG00000003928	48.11.10	UniProtKB	Q8UVD2	GO:0008045	motor axon guidance	IEA	P	12	20090512
RIGG10698	L35570	373940	ENSGALG00000003928	48.11.10	UniProtKB	P53412	GO:0043066	negative regulation of apoptosis	IEA	P	12	20090512
RIGG10698	L35570	373940	ENSGALG00000003928	48.11.10	UniProtKB	Q8UVD2	GO:0043066	negative regulation of apoptosis	IEA	P	12	20090512
RIGG10698	L35570	373940	ENSGALG00000003928	48.11.10	UniProtKB	P53412	GO:0005634	nucleus	IEA	C	10	20090512
RIGG10698	L35570	373940	ENSGALG00000003928	48.11.10	UniProtKB	Q8UVD2	GO:0005634	nucleus	IEA	C	10	20090512
RIGG10698	L35570	373940	ENSGALG00000003928	48.11.10	UniProtKB	P53412	GO:0021983	pituitary gland development	IEA	P	14	20090512
RIGG10698	L35570	373940	ENSGALG00000003928	48.11.10	UniProtKB	Q8UVD2	GO:0021983	pituitary gland development	IEA	P	14	20090512
RIGG10698	L35570	373940	ENSGALG00000003928	48.11.10	UniProtKB	P53412	GO:0045449	regulation of transcription	IEA	P	12	20090512
RIGG10698	L35570	373940	ENSGALG00000003928	48.11.10	UniProtKB	Q8UVD2	GO:0045449	regulation of transcription	IEA	P	12	20090512
RIGG10698	L35570	373940	ENSGALG00000003928	48.11.10	UniProtKB	P53412	GO:0006355	regulation of transcription, DNA-dependent	IEA	P	14	20090512
RIGG10698	L35570	373940	ENSGALG00000003928	48.11.10	UniProtKB	Q8UVD2	GO:0006355	regulation of transcription, DNA-dependent	IEA	P	14	20090512
RIGG10698	L35570	373940	ENSGALG00000003928	48.11.10	UniProtKB	P53412	GO:0043565	sequence-specific DNA binding	IEA	F	10	20090512
RIGG10698	L35570	373940	ENSGALG00000003928	48.11.10	UniProtKB	Q8UVD2	GO:0043565	sequence-specific DNA binding	IEA	F	10	20090512
RIGG10698	L35570	373940	ENSGALG00000003928	48.11.10	UniProtKB	P53412	GO:0006350	transcription	IEA	P	10	20090512
RIGG10698	L35570	373940	ENSGALG00000003928	48.11.10	UniProtKB	P53412	GO:0003700	transcription factor activity	IEA	F	10	20090512
RIGG10698	L35570	373940	ENSGALG00000003928	48.11.10	UniProtKB	Q8UVD2	GO:0003700	transcription factor activity	IEA	F	10	20090512
RIGG10698	L35570	373940	ENSGALG00000003928	48.11.10	UniProtKB	P53412	GO:0030528	transcription regulator activity	IEA	F	4	20090512
RIGG10698	L35570	373940	ENSGALG00000003928	48.11.10	UniProtKB	Q8UVD2	GO:0030528	transcription regulator activity	IEA	F	4	20090512
RIGG10698	L35570	373940	ENSGALG00000003928	48.11.10	UniProtKB	P53412	GO:0008270	zinc ion binding	IEA	F	12	20090512
RIGG10698	L35570	373940	ENSGALG00000003928	48.11.10	UniProtKB	Q8UVD2	GO:0008270	zinc ion binding	IEA	F	12	20090512
RIGG11495	AF401291	373942	ENSGALG00000003116	39.1.9	UniProtKB	Q90XD2	GO:0008783	agmatinase activity	IEA	F	12	20090512
RIGG11495	AF401291	373942	ENSGALG00000003116	39.1.9	UniProtKB	Q90XD2	GO:0016787	hydrolase activity	IEA	F	6	20090512
RIGG11495	AF401291	373942	ENSGALG00000003116	39.1.9	UniProtKB	Q90XD2	GO:0016813	hydrolase activity, acting on carbon-nitrogen (but not peptide) bonds, in linear amidines	IEA	F	10	20090512
RIGG11495	AF401291	373942	ENSGALG00000003116	39.1.9	UniProtKB	Q90XD2	GO:0030145	manganese ion binding	IEA	F	12	20090512
RIGG11495	AF401291	373942	ENSGALG00000003116	39.1.9	UniProtKB	Q90XD2	GO:0046872	metal ion binding	IEA	F	8	20090512
RIGG11495	AF401291	373942	ENSGALG00000003116	39.1.9	UniProtKB	Q90XD2	GO:0005739	mitochondrion	IEA	C	16	20090512
RIGG11495	AF401291	373942	ENSGALG00000003116	39.1.9	UniProtKB	Q90XD2	GO:0006596	polyamine biosynthetic process	IEA	P	14	20090512
RIGG11495	AF401291	373942	ENSGALG00000003116	39.1.9	UniProtKB	Q90XD2	GO:0009446	putrescine biosynthetic process	IEA	P	16	20090512
RIGG11495	AF401291	373942	ENSGALG00000003116	39.1.9	UniProtKB	Q90XD2	GO:0008295	spermidine biosynthetic process	IEA	P	16	20090512
RIGG16689	AB070554	373943	ENSGALG00000012151	32.5.4	UniProtKB	Q8UW76	GO:0008015	blood circulation	IEA	P	10	20090512
RIGG16689	AB070554	373943	ENSGALG00000012151	32.5.4	UniProtKB	Q8UW76	GO:0008283	cell proliferation	IEA	P	6	20090512
RIGG16689	AB070554	373943	ENSGALG00000012151	32.5.4	UniProtKB	Q8UW76	GO:0003677	DNA binding	IEA	F	8	20090512
RIGG16689	AB070554	373943	ENSGALG00000012151	32.5.4	UniProtKB	Q8UW76	GO:0009953	dorsal/ventral pattern formation	IEA	P	12	20090512
RIGG16689	AB070554	373943	ENSGALG00000012151	32.5.4	UniProtKB	Q8UW76	GO:0035050	embryonic heart tube development	IEA	P	14	20090512
RIGG16689	AB070554	373943	ENSGALG00000012151	32.5.4	UniProtKB	Q8UW76	GO:0001947	heart looping	IEA	P	12	20090512
RIGG16689	AB070554	373943	ENSGALG00000012151	32.5.4	UniProtKB	Q8UW76	GO:0006936	muscle contraction	IEA	P	10	20090512
RIGG16689	AB070554	373943	ENSGALG00000012151	32.5.4	UniProtKB	Q8UW76	GO:0045892	negative regulation of transcription, DNA-dependent	IEA	P	16	20090512
RIGG16689	AB070554	373943	ENSGALG00000012151	32.5.4	UniProtKB	Q8UW76	GO:0005634	nucleus	IEA	C	10	20090512
RIGG16689	AB070554	373943	ENSGALG00000012151	32.5.4	UniProtKB	Q8UW76	GO:0001569	patterning of blood vessels	IEA	P	14	20090512
RIGG16689	AB070554	373943	ENSGALG00000012151	32.5.4	UniProtKB	Q8UW76	GO:0045941	positive regulation of transcription	IEA	P	14	20090512
RIGG16689	AB070554	373943	ENSGALG00000012151	32.5.4	UniProtKB	Q8UW76	GO:0045893	positive regulation of transcription, DNA-dependent	IEA	P	16	20090512
RIGG16689	AB070554	373943	ENSGALG00000012151	32.5.4	UniProtKB	Q8UW76	GO:0005515	protein binding	IEA	F	6	20090512
RIGG16689	AB070554	373943	ENSGALG00000012151	32.5.4	UniProtKB	Q8UW76	GO:0045449	regulation of transcription	IEA	P	12	20090512
RIGG16689	AB070554	373943	ENSGALG00000012151	32.5.4	UniProtKB	Q8UW76	GO:0006355	regulation of transcription, DNA-dependent	IEA	P	14	20090512
RIGG16689	AB070554	373943	ENSGALG00000012151	32.5.4	UniProtKB	Q8UW76	GO:0006350	transcription	IEA	P	10	20090512
RIGG16689	AB070554	373943	ENSGALG00000012151	32.5.4	UniProtKB	Q8UW76	GO:0016563	transcription activator activity	IEA	F	6	20090512
RIGG16689	AB070554	373943	ENSGALG00000012151	32.5.4	UniProtKB	Q8UW76	GO:0003700	transcription factor activity	IEA	F	10	20090512
RIGG18535	NM_204145	373945	ENSGALG00000015433	46.19.3	UniProtKB	Q8UVV4	GO:0005524	ATP binding	IEA	F	14	20090512
RIGG18535	NM_204145	373945	ENSGALG00000015433	46.19.3	UniProtKB	Q8UVV4	GO:0016887	ATPase activity	IEA	F	16	20090512
RIGG18535	NM_204145	373945	ENSGALG00000015433	46.19.3	UniProtKB	Q8UVV4	GO:0017111	nucleoside-triphosphatase activity	IEA	F	14	20090512
RIGG18535	NM_204145	373945	ENSGALG00000015433	46.19.3	UniProtKB	Q8UVV4	GO:0000166	nucleotide binding	IEA	F	6	20090512
RIGG19565	XM_417155	373947		10.21.2	UniProtKB	P13216	GO:0051537	2 iron, 2 sulfur cluster binding	IEA	F	10	20090512
RIGG19565	XM_417155	373947		10.21.2	UniProtKB	P13216	GO:0009055	electron carrier activity	IEA	F	8	20090512
RIGG19565	XM_417155	373947		10.21.2	UniProtKB	P13216	GO:0022900	electron transport chain	IEA	P	14	20090512
RIGG19565	XM_417155	373947		10.21.2	UniProtKB	P13216	GO:0005506	iron ion binding	IEA	F	12	20090512
RIGG19565	XM_417155	373947		10.21.2	UniProtKB	P13216	GO:0051536	iron-sulfur cluster binding	IEA	F	8	20090512
RIGG19565	XM_417155	373947		10.21.2	UniProtKB	P13216	GO:0046872	metal ion binding	IEA	F	8	20090512
RIGG19565	XM_417155	373947		10.21.2	UniProtKB	P13216	GO:0005759	mitochondrial matrix	IEA	C	12	20090512
RIGG19565	XM_417155	373947		10.21.2	UniProtKB	P13216	GO:0005739	mitochondrion	IEA	C	16	20090512
RIGG19565	XM_417155	373947		10.21.2	UniProtKB	P13216	GO:0006810	transport	IEA	P	8	20090512
RIGG02786	XM_417880	373949	ENSGALG00000001611	14.17.18	UniProtKB	Q7T180	GO:0015018	galactosylgalactosylxylosylprotein 3-beta-glucuronosyltransferase activity	IEA	F	14	20090512
RIGG02786	XM_417880	373949	ENSGALG00000001611	14.17.18	UniProtKB	Q8AYG7	GO:0015018	galactosylgalactosylxylosylprotein 3-beta-glucuronosyltransferase activity	IEA	F	14	20090512
RIGG02786	XM_417880	373949	ENSGALG00000001611	14.17.18	UniProtKB	Q7T180	GO:0016020	membrane	IEA	C	8	20090512
RIGG02786	XM_417880	373949	ENSGALG00000001611	14.17.18	UniProtKB	Q8AYG7	GO:0016020	membrane	IEA	C	8	20090512
RIGG02786	XM_417880	373949	ENSGALG00000001611	14.17.18	UniProtKB	Q7T180	GO:0016740	transferase activity	IEA	F	6	20090512
RIGG02786	XM_417880	373949	ENSGALG00000001611	14.17.18	UniProtKB	Q8AYG7	GO:0016740	transferase activity	IEA	F	6	20090512
RIGG02786	XM_417880	373949	ENSGALG00000001611	14.17.18	UniProtKB	Q8AYG7	GO:0008499	UDP-galactose:beta-N-acetylglucosamine beta-1,3-galactosyltransferase activity	IEA	F	16	20090512
RIGG10564	AY033635	373953	ENSGALG00000001501	10.7.10	UniProtKB	Q8UWG6	GO:0005524	ATP binding	IEA	F	14	20090512
RIGG10564	AY033635	373953	ENSGALG00000001501	10.7.10	UniProtKB	Q8UWG6	GO:0050853	B cell receptor signaling pathway	IEA	P	14	20090512
RIGG10564	AY033635	373953	ENSGALG00000001501	10.7.10	UniProtKB	Q8UWG6	GO:0005737	cytoplasm	IEA	C	12	20090512
RIGG10564	AY033635	373953	ENSGALG00000001501	10.7.10	UniProtKB	Q8UWG6	GO:0019858	cytosine metabolic process	IEA	P	16	20090512
RIGG10564	AY033635	373953	ENSGALG00000001501	10.7.10	UniProtKB	Q8UWG6	GO:0005856	cytoskeleton	IEA	C	10	20090512
RIGG10564	AY033635	373953	ENSGALG00000001501	10.7.10	UniProtKB	Q8UWG6	GO:0016301	kinase activity	IEA	F	10	20090512
RIGG10564	AY033635	373953	ENSGALG00000001501	10.7.10	UniProtKB	Q8UWG6	GO:0031663	lipopolysaccharide-mediated signaling pathway	IEA	P	12	20090512
RIGG10564	AY033635	373953	ENSGALG00000001501	10.7.10	UniProtKB	Q8UWG6	GO:0016908	MAP kinase 2 activity	IEA	F	14	20090512
RIGG10564	AY033635	373953	ENSGALG00000001501	10.7.10	UniProtKB	Q8UWG6	GO:0004707	MAP kinase activity	IEA	F	12	20090512
RIGG10564	AY033635	373953	ENSGALG00000001501	10.7.10	UniProtKB	Q8UWG6	GO:0000165	MAPKKK cascade	IEA	P	14	20090512
RIGG10564	AY033635	373953	ENSGALG00000001501	10.7.10	UniProtKB	Q8UWG6	GO:0045596	negative regulation of cell differentiation	IEA	P	10	20090512
RIGG10564	AY033635	373953	ENSGALG00000001501	10.7.10	UniProtKB	Q8UWG6	GO:0000166	nucleotide binding	IEA	F	6	20090512
RIGG10564	AY033635	373953	ENSGALG00000001501	10.7.10	UniProtKB	Q8UWG6	GO:0005634	nucleus	IEA	C	10	20090512
RIGG10564	AY033635	373953	ENSGALG00000001501	10.7.10	UniProtKB	Q8UWG6	GO:0009887	organ morphogenesis	IEA	P	12	20090512
RIGG10564	AY033635	373953	ENSGALG00000001501	10.7.10	UniProtKB	Q8UWG6	GO:0001784	phosphotyrosine binding	IEA	F	12	20090512
RIGG10564	AY033635	373953	ENSGALG00000001501	10.7.10	UniProtKB	Q8UWG6	GO:0006468	protein amino acid phosphorylation	IEA	P	16	20090512
RIGG10564	AY033635	373953	ENSGALG00000001501	10.7.10	UniProtKB	Q8UWG6	GO:0005515	protein binding	IEA	F	6	20090512
RIGG10564	AY033635	373953	ENSGALG00000001501	10.7.10	UniProtKB	Q8UWG6	GO:0004672	protein kinase activity	IEA	F	12	20090512
RIGG10564	AY033635	373953	ENSGALG00000001501	10.7.10	UniProtKB	Q8UWG6	GO:0004674	protein serine/threonine kinase activity	IEA	F	14	20090512
RIGG10564	AY033635	373953	ENSGALG00000001501	10.7.10	UniProtKB	Q8UWG6	GO:0006974	response to DNA damage stimulus	IEA	P	8	20090512
RIGG10564	AY033635	373953	ENSGALG00000001501	10.7.10	UniProtKB	Q8UWG6	GO:0043330	response to exogenous dsRNA	IEA	P	10	20090512
RIGG10564	AY033635	373953	ENSGALG00000001501	10.7.10	UniProtKB	Q8UWG6	GO:0032496	response to lipopolysaccharide	IEA	P	10	20090512
RIGG10564	AY033635	373953	ENSGALG00000001501	10.7.10	UniProtKB	Q8UWG6	GO:0050852	T cell receptor signaling pathway	IEA	P	14	20090512
RIGG10564	AY033635	373953	ENSGALG00000001501	10.7.10	UniProtKB	Q8UWG6	GO:0016740	transferase activity	IEA	F	6	20090512
RIGG13240	NM_001025304	373954	ENSGALG00000006211	28.2.7	UniProtKB	Q07816	GO:0006915	apoptosis	IEA	P	12	20090512
RIGG13240	NM_001025304	373954	ENSGALG00000006211	28.2.7	UniProtKB	Q8UWJ1	GO:0006915	apoptosis	IEA	P	12	20090512
RIGG13240	NM_001025304	373954	ENSGALG00000006211	28.2.7	UniProtKB	Q07816	GO:0005829	cytosol	IEA	C	16	20090512
RIGG13240	NM_001025304	373954	ENSGALG00000006211	28.2.7	UniProtKB	Q8UWJ1	GO:0005829	cytosol	IEA	C	16	20090512
RIGG13240	NM_001025304	373954	ENSGALG00000006211	28.2.7	UniProtKB	Q07816	GO:0009566	fertilization	IEA	P	8	20090512
RIGG13240	NM_001025304	373954	ENSGALG00000006211	28.2.7	UniProtKB	Q8UWJ1	GO:0009566	fertilization	IEA	P	8	20090512
RIGG13240	NM_001025304	373954	ENSGALG00000006211	28.2.7	UniProtKB	Q07816	GO:0007281	germ cell development	IEA	P	10	20090512
RIGG13240	NM_001025304	373954	ENSGALG00000006211	28.2.7	UniProtKB	Q8UWJ1	GO:0007281	germ cell development	IEA	P	10	20090512
RIGG13240	NM_001025304	373954	ENSGALG00000006211	28.2.7	UniProtKB	Q07816	GO:0040007	growth	IEA	P	4	20090512
RIGG13240	NM_001025304	373954	ENSGALG00000006211	28.2.7	UniProtKB	Q8UWJ1	GO:0040007	growth	IEA	P	4	20090512
RIGG13240	NM_001025304	373954	ENSGALG00000006211	28.2.7	UniProtKB	Q07816	GO:0001701	in utero embryonic development	IEA	P	14	20090512
RIGG13240	NM_001025304	373954	ENSGALG00000006211	28.2.7	UniProtKB	Q8UWJ1	GO:0001701	in utero embryonic development	IEA	P	14	20090512
RIGG13240	NM_001025304	373954	ENSGALG00000006211	28.2.7	UniProtKB	Q07816	GO:0016021	integral to membrane	IEA	C	14	20090512
RIGG13240	NM_001025304	373954	ENSGALG00000006211	28.2.7	UniProtKB	Q07816	GO:0005622	intracellular	IEA	C	8	20090512
RIGG13240	NM_001025304	373954	ENSGALG00000006211	28.2.7	UniProtKB	Q8UWJ1	GO:0005622	intracellular	IEA	C	8	20090512
RIGG13240	NM_001025304	373954	ENSGALG00000006211	28.2.7	UniProtKB	Q07816	GO:0008584	male gonad development	IEA	P	14	20090512
RIGG13240	NM_001025304	373954	ENSGALG00000006211	28.2.7	UniProtKB	Q8UWJ1	GO:0008584	male gonad development	IEA	P	14	20090512
RIGG13240	NM_001025304	373954	ENSGALG00000006211	28.2.7	UniProtKB	Q07816	GO:0016020	membrane	IEA	C	8	20090512
RIGG13240	NM_001025304	373954	ENSGALG00000006211	28.2.7	UniProtKB	Q07816	GO:0031966	mitochondrial membrane	IEA	C	12	20090512
RIGG13240	NM_001025304	373954	ENSGALG00000006211	28.2.7	UniProtKB	Q8UWJ1	GO:0031966	mitochondrial membrane	IEA	C	12	20090512
RIGG13240	NM_001025304	373954	ENSGALG00000006211	28.2.7	UniProtKB	Q07816	GO:0005739	mitochondrion	IEA	C	16	20090512
RIGG13240	NM_001025304	373954	ENSGALG00000006211	28.2.7	UniProtKB	Q07816	GO:0043524	negative regulation of neuron apoptosis	IEA	P	14	20090512
RIGG13240	NM_001025304	373954	ENSGALG00000006211	28.2.7	UniProtKB	Q8UWJ1	GO:0043524	negative regulation of neuron apoptosis	IEA	P	14	20090512
RIGG13240	NM_001025304	373954	ENSGALG00000006211	28.2.7	UniProtKB	Q07816	GO:0031965	nuclear membrane	IEA	C	12	20090512
RIGG13240	NM_001025304	373954	ENSGALG00000006211	28.2.7	UniProtKB	Q07816	GO:0005634	nucleus	IEA	C	10	20090512
RIGG13240	NM_001025304	373954	ENSGALG00000006211	28.2.7	UniProtKB	Q07816	GO:0001541	ovarian follicle development	IEA	P	16	20090512
RIGG13240	NM_001025304	373954	ENSGALG00000006211	28.2.7	UniProtKB	Q8UWJ1	GO:0001541	ovarian follicle development	IEA	P	16	20090512
RIGG13240	NM_001025304	373954	ENSGALG00000006211	28.2.7	UniProtKB	Q07816	GO:0045768	positive regulation of anti-apoptosis	IEA	P	10	20090512
RIGG13240	NM_001025304	373954	ENSGALG00000006211	28.2.7	UniProtKB	Q8UWJ1	GO:0045768	positive regulation of anti-apoptosis	IEA	P	10	20090512
RIGG13240	NM_001025304	373954	ENSGALG00000006211	28.2.7	UniProtKB	Q07816	GO:0008284	positive regulation of cell proliferation	IEA	P	10	20090512
RIGG13240	NM_001025304	373954	ENSGALG00000006211	28.2.7	UniProtKB	Q8UWJ1	GO:0008284	positive regulation of cell proliferation	IEA	P	10	20090512
RIGG13240	NM_001025304	373954	ENSGALG00000006211	28.2.7	UniProtKB	Q07816	GO:0046982	protein heterodimerization activity	IEA	F	10	20090512
RIGG13240	NM_001025304	373954	ENSGALG00000006211	28.2.7	UniProtKB	Q8UWJ1	GO:0046982	protein heterodimerization activity	IEA	F	10	20090512
RIGG13240	NM_001025304	373954	ENSGALG00000006211	28.2.7	UniProtKB	Q07816	GO:0042981	regulation of apoptosis	IEA	P	14	20090512
RIGG13240	NM_001025304	373954	ENSGALG00000006211	28.2.7	UniProtKB	Q8UWJ1	GO:0042981	regulation of apoptosis	IEA	P	14	20090512
RIGG13240	NM_001025304	373954	ENSGALG00000006211	28.2.7	UniProtKB	Q07816	GO:0046898	response to cycloheximide	IEA	P	14	20090512
RIGG13240	NM_001025304	373954	ENSGALG00000006211	28.2.7	UniProtKB	Q8UWJ1	GO:0046898	response to cycloheximide	IEA	P	14	20090512
RIGG13240	NM_001025304	373954	ENSGALG00000006211	28.2.7	UniProtKB	Q07816	GO:0051789	response to protein stimulus	IEA	P	8	20090512
RIGG13240	NM_001025304	373954	ENSGALG00000006211	28.2.7	UniProtKB	Q8UWJ1	GO:0051789	response to protein stimulus	IEA	P	8	20090512
RIGG13240	NM_001025304	373954	ENSGALG00000006211	28.2.7	UniProtKB	Q07816	GO:0009314	response to radiation	IEA	P	8	20090512
RIGG13240	NM_001025304	373954	ENSGALG00000006211	28.2.7	UniProtKB	Q8UWJ1	GO:0009314	response to radiation	IEA	P	8	20090512
RIGG13240	NM_001025304	373954	ENSGALG00000006211	28.2.7	UniProtKB	Q07816	GO:0007283	spermatogenesis	IEA	P	12	20090512
RIGG13240	NM_001025304	373954	ENSGALG00000006211	28.2.7	UniProtKB	Q8UWJ1	GO:0007283	spermatogenesis	IEA	P	12	20090512
RIGG10540	AF115332	373956	ENSGALG00000001462	2.5.10	UniProtKB	Q9W6C4	GO:0001609	adenosine receptor activity, G-protein coupled	IEA	F	20	20090512
RIGG10540	AF115332	373956	ENSGALG00000001462	2.5.10	UniProtKB	Q9W6C4	GO:0007186	G-protein coupled receptor protein signaling pathway	IEA	P	12	20090512
RIGG10540	AF115332	373956	ENSGALG00000001462	2.5.10	UniProtKB	Q9W6C4	GO:0016021	integral to membrane	IEA	C	14	20090512
RIGG10540	AF115332	373956	ENSGALG00000001462	2.5.10	UniProtKB	Q9W6C4	GO:0005887	integral to plasma membrane	IEA	C	16	20090512
RIGG10540	AF115332	373956	ENSGALG00000001462	2.5.10	UniProtKB	Q9W6C4	GO:0004872	receptor activity	IEA	F	8	20090512
RIGG08663	NM_204151	373956	ENSGALG00000008949	26.9.12	UniProtKB	Q9W6C4	GO:0001609	adenosine receptor activity, G-protein coupled	IEA	F	20	20090512
RIGG08663	NM_204151	373956	ENSGALG00000008949	26.9.12	UniProtKB	Q9W6C4	GO:0007186	G-protein coupled receptor protein signaling pathway	IEA	P	12	20090512
RIGG08663	NM_204151	373956	ENSGALG00000008949	26.9.12	UniProtKB	Q9W6C4	GO:0016021	integral to membrane	IEA	C	14	20090512
RIGG08663	NM_204151	373956	ENSGALG00000008949	26.9.12	UniProtKB	Q9W6C4	GO:0005887	integral to plasma membrane	IEA	C	16	20090512
RIGG08663	NM_204151	373956	ENSGALG00000008949	26.9.12	UniProtKB	Q9W6C4	GO:0004872	receptor activity	IEA	F	8	20090512
RIGG12457	NM_204152	373957	ENSGALG00000023491	20.5.8	UniProtKB	Q8UWG7	GO:0005622	intracellular	IEA	C	8	20090512
RIGG12457	NM_204152	373957	ENSGALG00000023491	20.5.8	UniProtKB	Q8UWG7	GO:0005840	ribosome	IEA	C	16	20090512
RIGG12457	NM_204152	373957	ENSGALG00000023491	20.5.8	UniProtKB	Q8UWG7	GO:0003735	structural constituent of ribosome	IEA	F	6	20090512
RIGG12457	NM_204152	373957	ENSGALG00000023491	20.5.8	UniProtKB	Q8UWG7	GO:0006412	translation	IEA	P	12	20090512
RIGG20032	AY029588	373958	ENSGALG00000011849	40.8.1	UniProtKB	O42288	GO:0005576	extracellular region	IEA	C	4	20090512
RIGG20032	AY029588	373958	ENSGALG00000011849	40.8.1	UniProtKB	O42396	GO:0005576	extracellular region	IEA	C	4	20090512
RIGG20032	AY029588	373958	ENSGALG00000011849	40.8.1	UniProtKB	O73883	GO:0005576	extracellular region	IEA	C	4	20090512
RIGG20032	AY029588	373958	ENSGALG00000011849	40.8.1	UniProtKB	Q5UB38	GO:0005576	extracellular region	IEA	C	4	20090512
RIGG20032	AY029588	373958	ENSGALG00000011849	40.8.1	UniProtKB	Q6UG48	GO:0005576	extracellular region	IEA	C	4	20090512
RIGG20032	AY029588	373958	ENSGALG00000011849	40.8.1	UniProtKB	Q6UG49	GO:0005576	extracellular region	IEA	C	4	20090512
RIGG20032	AY029588	373958	ENSGALG00000011849	40.8.1	UniProtKB	Q7T110	GO:0005576	extracellular region	IEA	C	4	20090512
RIGG20032	AY029588	373958	ENSGALG00000011849	40.8.1	UniProtKB	Q8JJ00	GO:0005576	extracellular region	IEA	C	4	20090512
RIGG20032	AY029588	373958	ENSGALG00000011849	40.8.1	UniProtKB	Q9IA71	GO:0005576	extracellular region	IEA	C	4	20090512
RIGG20032	AY029588	373958	ENSGALG00000011849	40.8.1	UniProtKB	Q9IA72	GO:0005576	extracellular region	IEA	C	4	20090512
RIGG20032	AY029588	373958	ENSGALG00000011849	40.8.1	UniProtKB	O42288	GO:0008083	growth factor activity	IEA	F	10	20090512
RIGG20032	AY029588	373958	ENSGALG00000011849	40.8.1	UniProtKB	O73883	GO:0008083	growth factor activity	IEA	F	10	20090512
RIGG20032	AY029588	373958	ENSGALG00000011849	40.8.1	UniProtKB	Q5UB38	GO:0008083	growth factor activity	IEA	F	10	20090512
RIGG20032	AY029588	373958	ENSGALG00000011849	40.8.1	UniProtKB	Q6UG48	GO:0008083	growth factor activity	IEA	F	10	20090512
RIGG20032	AY029588	373958	ENSGALG00000011849	40.8.1	UniProtKB	Q8JJ00	GO:0008083	growth factor activity	IEA	F	10	20090512
RIGG20032	AY029588	373958	ENSGALG00000011849	40.8.1	UniProtKB	O42288	GO:0005126	hematopoietin/interferon-class (D200-domain) cytokine receptor binding	IEA	F	12	20090512
RIGG20032	AY029588	373958	ENSGALG00000011849	40.8.1	UniProtKB	O42396	GO:0005126	hematopoietin/interferon-class (D200-domain) cytokine receptor binding	IEA	F	12	20090512
RIGG20032	AY029588	373958	ENSGALG00000011849	40.8.1	UniProtKB	O73883	GO:0005126	hematopoietin/interferon-class (D200-domain) cytokine receptor binding	IEA	F	12	20090512
RIGG20032	AY029588	373958	ENSGALG00000011849	40.8.1	UniProtKB	Q5UB38	GO:0005126	hematopoietin/interferon-class (D200-domain) cytokine receptor binding	IEA	F	12	20090512
RIGG20032	AY029588	373958	ENSGALG00000011849	40.8.1	UniProtKB	Q6UG48	GO:0005126	hematopoietin/interferon-class (D200-domain) cytokine receptor binding	IEA	F	12	20090512
RIGG20032	AY029588	373958	ENSGALG00000011849	40.8.1	UniProtKB	Q6UG49	GO:0005126	hematopoietin/interferon-class (D200-domain) cytokine receptor binding	IEA	F	12	20090512
RIGG20032	AY029588	373958	ENSGALG00000011849	40.8.1	UniProtKB	Q7T110	GO:0005126	hematopoietin/interferon-class (D200-domain) cytokine receptor binding	IEA	F	12	20090512
RIGG20032	AY029588	373958	ENSGALG00000011849	40.8.1	UniProtKB	Q8JJ00	GO:0005126	hematopoietin/interferon-class (D200-domain) cytokine receptor binding	IEA	F	12	20090512
RIGG20032	AY029588	373958	ENSGALG00000011849	40.8.1	UniProtKB	Q9IA71	GO:0005126	hematopoietin/interferon-class (D200-domain) cytokine receptor binding	IEA	F	12	20090512
RIGG20032	AY029588	373958	ENSGALG00000011849	40.8.1	UniProtKB	Q9IA72	GO:0005126	hematopoietin/interferon-class (D200-domain) cytokine receptor binding	IEA	F	12	20090512
RIGG20032	AY029588	373958	ENSGALG00000011849	40.8.1	UniProtKB	O42288	GO:0006955	immune response	IEA	P	6	20090512
RIGG20032	AY029588	373958	ENSGALG00000011849	40.8.1	UniProtKB	O42396	GO:0006955	immune response	IEA	P	6	20090512
RIGG20032	AY029588	373958	ENSGALG00000011849	40.8.1	UniProtKB	O73883	GO:0006955	immune response	IEA	P	6	20090512
RIGG20032	AY029588	373958	ENSGALG00000011849	40.8.1	UniProtKB	Q5UB38	GO:0006955	immune response	IEA	P	6	20090512
RIGG20032	AY029588	373958	ENSGALG00000011849	40.8.1	UniProtKB	Q6UG48	GO:0006955	immune response	IEA	P	6	20090512
RIGG20032	AY029588	373958	ENSGALG00000011849	40.8.1	UniProtKB	Q6UG49	GO:0006955	immune response	IEA	P	6	20090512
RIGG20032	AY029588	373958	ENSGALG00000011849	40.8.1	UniProtKB	Q7T110	GO:0006955	immune response	IEA	P	6	20090512
RIGG20032	AY029588	373958	ENSGALG00000011849	40.8.1	UniProtKB	Q8JJ00	GO:0006955	immune response	IEA	P	6	20090512
RIGG20032	AY029588	373958	ENSGALG00000011849	40.8.1	UniProtKB	Q9IA71	GO:0006955	immune response	IEA	P	6	20090512
RIGG20032	AY029588	373958	ENSGALG00000011849	40.8.1	UniProtKB	Q9IA72	GO:0006955	immune response	IEA	P	6	20090512
RIGG20032	AY029588	373958	ENSGALG00000011849	40.8.1	UniProtKB	O42288	GO:0005134	interleukin-2 receptor binding	IEA	F	14	20090512
RIGG20032	AY029588	373958	ENSGALG00000011849	40.8.1	UniProtKB	O73883	GO:0005134	interleukin-2 receptor binding	IEA	F	14	20090512
RIGG20032	AY029588	373958	ENSGALG00000011849	40.8.1	UniProtKB	Q5UB38	GO:0005134	interleukin-2 receptor binding	IEA	F	14	20090512
RIGG20032	AY029588	373958	ENSGALG00000011849	40.8.1	UniProtKB	Q6UG48	GO:0005134	interleukin-2 receptor binding	IEA	F	14	20090512
RIGG20032	AY029588	373958	ENSGALG00000011849	40.8.1	UniProtKB	Q8JJ00	GO:0005134	interleukin-2 receptor binding	IEA	F	14	20090512
RIGG10887	CR386040	373959		3.12.10	UniProtKB	Q8UWJ6	GO:0040020	regulation of meiosis	ISS	P	14	20090512
RIGG10887	CR386040	373959		3.12.10	UniProtKB	Q8UWJ7	GO:0040020	regulation of meiosis	ISS	P	14	20090512
RIGG10887	CR386040	373959		3.12.10	UniProtKB	Q8UWJ8	GO:0040020	regulation of meiosis	ISS	P	14	20090512
RIGG10887	CR386040	373959		3.12.10	UniProtKB	Q8UWJ8	GO:0040020	regulation of meiosis	IEA	P	14	20090512
RIGG09498	AF410781	373960	ENSGALG00000015935	40.3.11	UniProtKB	Q8UWJ9	GO:0008270	zinc ion binding	IEA	F	12	20090512
RIGG09498	AF410781	373960	ENSGALG00000015935	40.3.11	UniProtKB	Q8UWK0	GO:0008270	zinc ion binding	IEA	F	12	20090512
RIGG02178	BX935744	373963	ENSGALG00000015917	33.19.19	UniProtKB	Q6PTX1	GO:0006916	anti-apoptosis	IEA	P	14	20090512
RIGG02178	BX935744	373963	ENSGALG00000015917	33.19.19	UniProtKB	Q5ZKM2	GO:0005737	cytoplasm	IEA	C	12	20090512
RIGG02178	BX935744	373963	ENSGALG00000015917	33.19.19	UniProtKB	Q6PTX1	GO:0005737	cytoplasm	IEA	C	12	20090512
RIGG02178	BX935744	373963	ENSGALG00000015917	33.19.19	UniProtKB	Q90835	GO:0005737	cytoplasm	ISS	C	12	20090512
RIGG02178	BX935744	373963	ENSGALG00000015917	33.19.19	UniProtKB	Q90835	GO:0005737	cytoplasm	IEA	C	12	20090512
RIGG02178	BX935744	373963	ENSGALG00000015917	33.19.19	UniProtKB	Q6PTX1	GO:0005853	eukaryotic translation elongation factor 1 complex	IEA	C	16	20090512
RIGG02178	BX935744	373963	ENSGALG00000015917	33.19.19	UniProtKB	Q5ZKM2	GO:0005525	GTP binding	IEA	F	14	20090512
RIGG02178	BX935744	373963	ENSGALG00000015917	33.19.19	UniProtKB	Q6PTX1	GO:0005525	GTP binding	IEA	F	14	20090512
RIGG02178	BX935744	373963	ENSGALG00000015917	33.19.19	UniProtKB	Q90835	GO:0005525	GTP binding	IEA	F	14	20090512
RIGG02178	BX935744	373963	ENSGALG00000015917	33.19.19	UniProtKB	Q5ZKM2	GO:0003924	GTPase activity	IEA	F	16	20090512
RIGG02178	BX935744	373963	ENSGALG00000015917	33.19.19	UniProtKB	Q6PTX1	GO:0003924	GTPase activity	IEA	F	16	20090512
RIGG02178	BX935744	373963	ENSGALG00000015917	33.19.19	UniProtKB	Q90835	GO:0003924	GTPase activity	IEA	F	16	20090512
RIGG02178	BX935744	373963	ENSGALG00000015917	33.19.19	UniProtKB	Q90835	GO:0000166	nucleotide binding	IEA	F	6	20090512
RIGG02178	BX935744	373963	ENSGALG00000015917	33.19.19	UniProtKB	Q6PTX1	GO:0005515	protein binding	IEA	F	6	20090512
RIGG02178	BX935744	373963	ENSGALG00000015917	33.19.19	UniProtKB	Q90835	GO:0005515	protein binding	ISS	F	6	20090512
RIGG02178	BX935744	373963	ENSGALG00000015917	33.19.19	UniProtKB	Q90835	GO:0006412	translation	IEA	P	12	20090512
RIGG02178	BX935744	373963	ENSGALG00000015917	33.19.19	UniProtKB	Q5ZKM2	GO:0003746	translation elongation factor activity	IEA	F	10	20090512
RIGG02178	BX935744	373963	ENSGALG00000015917	33.19.19	UniProtKB	Q6PTX1	GO:0003746	translation elongation factor activity	IEA	F	10	20090512
RIGG02178	BX935744	373963	ENSGALG00000015917	33.19.19	UniProtKB	Q90835	GO:0003746	translation elongation factor activity	IEA	F	10	20090512
RIGG02178	BX935744	373963	ENSGALG00000015917	33.19.19	UniProtKB	Q5ZKM2	GO:0006414	translational elongation	IEA	P	12	20090512
RIGG02178	BX935744	373963	ENSGALG00000015917	33.19.19	UniProtKB	Q6PTX1	GO:0006414	translational elongation	IEA	P	12	20090512
RIGG02178	BX935744	373963	ENSGALG00000015917	33.19.19	UniProtKB	Q90835	GO:0006414	translational elongation	IEA	P	12	20090512
