# Supplementary material for: Facilitating functional annotation of chicken microarray data
Source: BMC Bioinformatics. 2009 Oct 8;10(Suppl 11):S2. doi: 10.1186/1471-2105-10-S11-S2 (PMC3226191; doi:10.1186/1471-2105-10-S11-S2)
Supplement: Additional file 3 — Chicken array platform cross-reference. Each column represents one array platform showing the identifiers that can be used to search GO annotations from Affymetrix GO data. (+) indicates presence of identifier in the corresponding array platform. (-) indicates absence of identifier in the corresponding array platform. [file 1471-2105-10-S11-S2-S3.xls]

## Sheet: Array search parameters
Additional File 3: Chicken array platform cross-references
Affymetrix GenChip® chicken genome array		Chicken Array Platforms available at NCBI-GEO
		ARK-Genomics G. gallus 20K v1.0 (GPL5480 )	ARK-Genomics G. gallus 13K v4.0 (GPL5673)	Chicken 44K custom Agilent microarray (GPL4993)	Arizona Gallus gallus 20.7K Oligo Array v1.0 (GPL6049)	FHCRC Chicken 13K Array (GPL1836)	Custom 4x2K miRNA microarray (#4166) (GPL7472)	Chick Pineal 2004 (GPL1289)	DEL-MAR 14K Integrated Systems(GPL1731)	Avian Innate Immunity Microarray (AIIM) (GPL1461)	UD 7.4K Metabolic/Somatic Systems (GPL1737)	UD_Liver_3.2K (GPL1742)	Chicken_Neuroendocrine System_5K (GPL1744)
A: Identifiers in Affymetrix chicken array to match to.
0. Affy_Probeset_ID		₋	₋	₋	₋	₋	₋	₋	₋	₋	₋	₋	₋
1. Transcript_ID(Array_Design)		₋	₋	₋	₋	₋	₋	₋	₋	₋	₋	₋
2. Representative public ID:	GenBank Accession	₊	₊	₊	₊	₊	₋	₋	₊	₊	₊	₊	₊
	mRNA RefSeq ID	₋	₋	₋	₊	₋	₋	₋	₋	₋	₋	₋	₋
	Ensembl transcript ID	₋	₋	₋	₋	₋	₋	₋	₋	₋	₋	₋	₋
3. UniGene_ID		₋	₋	₋	₋	₋	₋	₋	₋	₋	₋	₋	₋
4. Ensembl_gene_ID		₋	₋	₋	₊	₋	₋	₋	₋	₋	₋	₋	₋
5. Entrez_Gene_ID		₋	₋	₋	₊	₋	₋	₋	₋	₋	₋	₋	₋
6. SwissProt_AC		₋	₋	₋	₋	₋	₋	₋	₋	₋	₋	₋	₋
7. RefSeq_Protein_ID		₋	₋	₋	₊	₋	₋	₋	₋	₋	₋	₋	₋
B: Column names in Affymetrix GO Database (Adopt GO Consortium gene association file format)
8. DB
9. DB_Object_ID
10. DB_Object_Symbol
11. Qualifier
12. GO_ID
13. GO_name
14. DB:Reference(|DB:Reference)
15. Evidence
16. With(or)From
17. Aspect
18. DB_Object_Name
19. DB_Object_Synonym(|Synonym)
20. DB_Object_Type
21. Taxon_ID
22. Date
23. Assigned_by
24. Submitted_GOA
25. GO_Depth
26. Evidence_code_rank
27.GAQ_score
